# Supplementary material for: MetaLAFFA: a flexible, end-to-end, distributed computing-compatible metagenomic functional annotation pipeline
Source: BMC Bioinformatics. 2020 Oct 21;21:471. doi: 10.1186/s12859-020-03815-9 (PMC7579964; doi:10.1186/s12859-020-03815-9)
Supplement: Supplementary file 1 — Additional file 1: Tables S1, S2, S3 and S4. Example output tables generated by annotating 4 HMP samples using MetaLAFFA. [file 12859_2020_3815_MOESM1_ESM.xlsx]

## Sheet: Supplementary Table 1
Table S1. MetaLAFFA-calculated KO abundances for example HMP samples.
KO	SRS011061	SRS012273	SRS011134	SRS011239
K00001	0.330311	0.296651	0.170868	0.563799
K00002	0.000374211	0.0248032	0.0162333	0.00635278
K00003	0.269476	0.677335	0.451109	0.29444
K00004	0.0013228	0.00596747	0.00552045	0
K00005	0.044202	0.160641	0.0363656	0.0497322
K00008	0.13184	0.445777	0.259629	0.170107
K00009	0.0440691	0.228048	0.0240617	0.00652278
K00010	0.157919	0.0728151	0.119903	0.147013
K00012	1.21953	0.974571	1.07234	1.37637
K00013	0.630013	0.727242	0.683125	0.604276
K00014	1.20459	1.10981	0.96057	1.17123
K00015	0.250933	0.0883532	0.139801	0.253961
K00016	0.0482859	0.17225	0.0478538	0.0895391
K00018	1.72019	1.09959	0.750977	1.4115
K00019	0.000295974	0.00385673	0.00490276	0.00244413
K00020	0.00175641	0.0251686	0.00748722	0.0200347
K00021	0	0	0.00154192	0.000944268
K00022	0.000889113	0.0267209	0.0114363	0.00761228
K00023	0	0.000272205	0.000219889	0
K00024	1.85928	1.8168	1.23617	1.59697
K00027	0.0709604	0.260355	0.145933	0.101264
K00029	0.772428	0.71017	0.441339	0.867269
K00030	0.00547879	0.0227195	0.00629242	0.00786393
K00031	0.925172	0.746024	0.759101	1.03975
K00032	0	0.000321826	0	0
K00033	0.551004	0.297754	0.288664	0.652117
K00034	0	0.00401885	0	0
K00036	0.744935	0.480192	0.404245	0.833838
K00038	0	0.00569725	0	0
K00039	0	0	0.000692574	4.33076e-05
K00040	0.0525505	0.11883	0.26023	0.0662855
K00041	0.771716	0.570861	0.593125	0.803278
K00042	0.00101825	0.0412763	0.0363168	0.00599531
K00045	0.202603	0.0189231	0.0165671	0.00955641
K00046	1.06277	0.838038	1.01571	0.935832
K00048	0.741243	0.719643	0.447627	0.658456
K00049	0	0.000195976	0	0
K00050	0	0.00034344	0	0
K00052	0.579215	0.802746	0.66578	0.511289
K00053	0.649087	0.837004	0.853943	0.741912
K00054	0.00186167	0.00764527	0.002284	0.000621632
K00055	0	0.00107699	0.000320197	0.000338392
K00057	1.01788	1.17561	1.00317	1.08093
K00058	0.627833	1.07108	0.865597	0.744895
K00059	2.90574	1.77296	1.45233	2.58452
K00060	0.00715188	0.0145783	0.0504733	0.0460148
K00064	0	0.000329821	0	0
K00065	0.315378	0.216042	0.206843	0.237457
K00066	0.00307155	8.74163e-05	0.03198	0
K00067	2.16795	1.87239	1.16563	1.23499
K00068	0.00109656	0.0300277	0.00537917	0.00137871
K00073	0	0.010203	0.000884341	0.00018401
K00074	0.0690567	0.169251	0.395599	0.182069
K00075	0.966187	0.69833	0.509742	0.894873
K00076	0.0207102	0.00511184	0.00221016	0.000226618
K00077	0.724549	0.864632	0.601688	0.822674
K00087	0.00213155	0.0156993	0.00515472	0.00541063
K00088	1.12576	1.01114	1.01163	1.08133
K00090	0	0.00302157	0.000173462	0.000280141
K00091	0.496991	0.407622	0.289749	0.727263
K00094	0	0.00254581	0.00013116	0.000197817
K00096	0.072457	0.320814	0.0808133	0.114715
K00097	0.575684	0.503706	0.554354	0.7587
K00098	0	0.00368685	0	0.00033265
K00099	0.865974	0.643879	0.632086	0.930692
K00100	0.00264506	0.0726034	0.0205827	0.0308375
K00101	0	0.00402555	6.89666e-05	0.000106344
K00102	0	0.0157468	0.00119707	7.27295e-05
K00104	0.0130146	0.154388	0.0410365	0.11023
K00105	0	0.000602443	0.00124319	4.49806e-05
K00108	0	0.00506023	5.81362e-05	0.000370812
K00111	0.307267	0.470319	0.413635	0.337265
K00112	0.00548843	0.0119725	0.0492612	0.0309093
K00113	0.0168533	0.00806901	0.0553697	0.0390616
K00116	0.00016615	0.00640764	0.000552026	0.000189632
K00117	0	0.00222455	4.4201e-05	0.000178245
K00118	0.0307122	0.21421	0.019696	0.00852302
K00121	0.000204778	0.00388604	9.41944e-05	0.000345893
K00123	0.000751157	0.00945613	0.00201455	0.000529014
K00124	0.000436056	0.016728	0.000280426	0.000202052
K00125	0.00225717	0.0176	0.00808784	0.00367165
K00127	0.00196894	0.00676371	0.00114078	0.000352592
K00128	0.0412019	0.14559	0.0833869	0.0839604
K00130	0.0195893	0.031358	0.000481086	0.0173782
K00131	0	0.00798152	0.00147648	0.000241308
K00132	0.000939341	0.0034205	0.00211643	0.000694406
K00133	0.632084	0.597578	0.597686	0.643644
K00134	0.961141	1.04378	0.848274	0.779278
K00135	0	0.00718552	0	0.000181145
K00137	0	0.00268172	3.03323e-05	0.000144101
K00138	0	0.0033765	0	0.000313786
K00140	0.000105431	0.00783337	0.000449721	0.000692595
K00141	0	2.19948e-05	0	0
K00145	0.880415	0.942012	0.869619	0.817383
K00146	0	1.55799e-05	0	0.000254024
K00147	1.13533	0.72049	0.467163	0.972765
K00150	0.000246974	0.00224245	0.00315394	0.00197261
K00151	0	0.000262803	0	0
K00153	0	0.00076966	0	0
K00154	0	5.68302e-05	6.18506e-05	0
K00156	0.285927	0.437483	0.268721	0.217199
K00158	0.000172913	0.0015512	0.0017931	3.81449e-05
K00161	0.000129256	0.0056611	0.00311365	0.000170609
K00162	0.00038541	0.006728	0.00458155	1.89612e-05
K00163	0.000581053	0.00124088	0.00175691	0.00028297
K00164	0.0034353	0.014878	0.0174459	0.0014405
K00166	0	0.000325871	0	0
K00167	0	0	8.77061e-05	0
K00169	0.0204823	0.0547771	0.0118801	0.0088627
K00170	0.00611824	0.0256079	0.011458	0.00750732
K00171	0.00290938	0.0294053	0.0104745	0.00595342
K00172	0.0113285	0.0398241	0.00583718	0.00520413
K00174	1.67854	1.05919	1.08006	1.92039
K00175	2.26926	1.42745	1.26538	1.95254
K00176	0.644796	0.475612	0.398637	0.671116
K00177	0.810633	0.76982	0.611899	0.946739
K00179	0.449804	0.605623	0.325869	0.593707
K00180	0.664153	0.907434	0.371322	0.904483
K00184	0.0498002	0.0143944	0.0107146	0.00135743
K00185	0	0.00269861	0.000164112	0.000378166
K00186	0.000154137	0	0.00222454	0.000771889
K00187	0	1.52626e-05	0.0020546	0.000878052
K00188	0	0	0.00214877	0.000815717
K00194	0	0.00724759	0.000418199	0.000720704
K00196	0.00146963	0.0626359	0.0246081	0.00472397
K00197	0.000542654	0.0177695	0.00529799	0.00258917
K00198	0.0573033	0.03705	0.0284846	0.00371926
K00200	0	0	0.00213246	0.000876181
K00201	0	0	0.00134536	0.00217899
K00202	0	0	0.00115667	0.000885796
K00203	0	0	0.00275084	0.00239726
K00204	0	0	0.00219994	0.00105297
K00205	0	0	0.00171421	0.00145389
K00208	0.816342	0.62006	0.462862	0.471717
K00209	0.00380481	0.0300135	0.00897559	0.00217042
K00215	1.1338	0.908267	0.783701	1.32594
K00216	0	0.00492567	0	0.00013689
K00217	0	0.000142548	0	0
K00219	0.00180553	0.024084	0.020912	0.00427302
K00226	1.0866	0.737067	0.485576	0.816043
K00228	0	0.00280339	5.86136e-05	0.000146985
K00230	0.0075894	0.0177744	0.0243692	0.0126051
K00231	0.00159612	0.00386758	0.00104717	0.00445109
K00239	1.0581	0.746628	0.884104	1.04824
K00240	1.15168	0.77223	1.00959	1.39711
K00241	0.912187	0.514779	0.653973	1.04663
K00242	0	0.00957249	0	0.000282824
K00243	1.10141	1.05294	0.416771	0.942247
K00244	0.179919	0.0470332	0.145757	0.0346226
K00245	0.00852742	0.00670945	0.0092734	0.00103697
K00246	0.00699605	0.00464089	0.00456386	0.00143026
K00247	0	0.00150331	0	3.75941e-05
K00248	0.123588	0.198878	0.468209	0.216108
K00249	0.000561491	0.000505448	0	4.3703e-05
K00252	0	0.00050886	0	0
K00253	0	0	0.000544383	0
K00254	0.0441845	0.0897451	0.0892288	0.0183555
K00259	0.592196	0.387674	0.398902	0.754146
K00260	0.00542377	0.0411497	0.000637427	0.0335894
K00261	0.0017011	0.00847806	0.00442233	0.000799584
K00262	1.49054	1.17563	1.03901	1.08068
K00263	0	0.000155847	0	0
K00264	2.11707e-05	0.000156546	5.58048e-05	4.7002e-05
K00265	0.5823	0.495562	0.486022	0.593885
K00266	1.06074	1.07976	0.935819	0.938209
K00273	0	0	0	9.73439e-05
K00275	0.44918	0.244745	0.246327	0.230566
K00276	0	0.000592448	0	2.42639e-05
K00278	0.862584	0.854171	0.449854	0.500565
K00281	0.851836	0.398184	0.503916	0.72684
K00282	0.0058546	0.0124244	0.00460339	0.000495294
K00283	0.0118229	0.0161778	0.00786441	0.00212402
K00284	3.94684e-05	0.000159311	0.0001148	2.99281e-05
K00285	0	0.00368598	0	0.000154445
K00286	1.34982	0.994711	0.560784	0.977652
K00287	0.754688	0.713409	0.421337	0.578419
K00288	0.000424318	0.00487954	0.000873475	0.00016907
K00290	0.748651	0.65912	0.710476	0.830422
K00294	0.339434	0.0474469	0.153142	0.188579
K00295	0	0	0	4.25891e-05
K00297	1.53087	1.38208	1.03129	1.78215
K00298	0	0	0.00114154	4.98775e-05
K00299	0	0.00380008	0	0
K00302	2.19691e-05	6.00818e-05	5.36922e-06	9.74859e-05
K00303	0.00207324	0.0272149	0.00786952	0.000237765
K00309	9.76341e-05	0	0	0
K00311	0	4.82826e-05	0.000104941	0
K00313	0.000380434	0.0103313	0.00177996	0.000867493
K00318	0.178019	0.056893	0.0883488	0.146088
K00319	0	0	0.00108748	0.00107389
K00320	0	0	0.00157285	0.000702635
K00322	0	0.00410796	7.7842e-05	0.000269233
K00324	0.000449584	0.00946476	0.000182138	0.00625501
K00325	0.00042848	0.00683851	0.000977467	0.00301978
K00330	0.458419	0.506405	0.428234	0.582438
K00331	0.506527	0.522575	0.454528	0.60506
K00332	0.00386169	0.0022548	0.0216234	0
K00333	0.00199988	0.00700869	0.0175284	0.0229717
K00334	0.0345105	0.120675	0.0610993	0.0578087
K00335	0.0329929	0.0752432	0.0688166	0.0625082
K00336	0.0296459	0.102546	0.0411131	0.0574417
K00337	0.845351	0.700857	0.508555	0.949058
K00338	0.590023	0.557268	0.326964	0.385439
K00339	1.06468	0.759665	0.550939	0.921971
K00340	0.208292	0.192163	0.14975	0.205381
K00341	0.771387	0.510054	0.391553	0.804672
K00342	0.76901	0.606526	0.589804	1.09945
K00343	0.912104	0.786701	0.496786	0.798474
K00344	0.000224225	0.00830869	0.00354875	0.00925727
K00346	0.887876	0.663138	0.536574	0.920559
K00347	0.811927	0.732785	0.519022	0.971606
K00348	0.765243	0.740048	0.42497	0.691812
K00349	0.792	0.439223	0.411666	0.842093
K00350	0.5939	0.377309	0.332842	0.626788
K00351	0.545303	0.571899	0.492987	0.535812
K00354	0	0.0046571	0.00229419	0
K00355	0.00437941	0.0179607	0.082452	0.0350355
K00362	0	0.00427921	0.000203521	0.000346657
K00363	0	0.00929386	0	0.00109134
K00364	0.00355333	0.00791842	0.00662556	0.000749176
K00366	0.00130064	0.00114054	0.00037385	0.000245903
K00367	0	0.000680994	0	4.37189e-05
K00368	0.001405	0.000553274	0.00159818	0.000158567
K00370	0.00248437	0.00632907	0.00531251	0.000438307
K00371	0.00203992	0.00832297	0.00299698	0.000540461
K00372	0	0.0039785	0	0
K00373	0.000473781	0.00822419	0.00264353	0.000630777
K00374	0.000115509	0.0196296	0.00297785	0.000871081
K00375	0.0358165	0.20073	0.129404	0.0954557
K00376	4.70048e-05	0.000577064	0	1.96469e-05
K00380	0.00125805	0.00675125	0.0167381	0.0163419
K00381	0.00271272	0.001391	0.0233688	8.30284e-05
K00382	1.82506	0.89441	0.732968	1.06185
K00383	0.00105263	0.0135397	0.00694638	0.000492236
K00384	1.04226	1.31155	0.994737	1.37731
K00385	0.0298377	0.190419	0.0551818	0.072363
K00389	0	0.00400817	0	0.00535438
K00390	0.0281192	0.0145017	0.215262	0.0342466
K00392	0.000644659	0.0151784	0.00204521	0.000620415
K00394	0.00610232	0.0877351	0.0177106	0.047942
K00395	0.00624869	0.091412	0.0223381	0.0430884
K00399	0	0.000190409	0.00111993	0.00116502
K00400	0	0	0.00426502	0.00182224
K00401	0	0.000237903	0.00111859	0.000884921
K00402	0	0	0.00211885	0.000512982
K00404	0	0.000627397	0	0
K00405	0	0.000929912	0	0
K00406	0	0.00250621	0	0
K00407	0	0.000736001	0	0
K00411	0	0.00155292	0	0
K00412	0	0.00213039	0	0
K00413	0	0.00172658	0	0
K00424	0	0.0113422	0	0.000870833
K00425	0.83134	0.638223	0.433287	0.734034
K00426	0.934101	0.839513	0.661496	0.781133
K00427	0	0.000883446	6.47335e-06	5.66642e-05
K00428	0.213826	0.248942	0.197535	0.243965
K00432	0.580301	0.53035	0.21467	0.409827
K00433	0.00827709	0.0503439	0.00423606	0.0274708
K00435	0.000666965	0.00140017	0.00230858	0.000265192
K00437	0.000149238	0.00588685	0	1.64245e-05
K00440	0	0	0.00304094	0.00172053
K00441	0.254976	0.000152867	0.00675918	0.129858
K00442	0	0	0.00321584	0.00123137
K00443	0	0	0.000406511	0.000466969
K00455	0	0.000525366	0	6.8529e-05
K00459	0.780586	0.454351	0.315014	0.309848
K00467	0	5.60446e-05	4.1493e-05	0
K00481	0	0.000153807	0	0
K00483	0	0.000665855	0	0.000109
K00484	0	0.000750318	0	1.15791e-05
K00496	0.000209939	0	0	0
K00507	0	0	0.000156766	0
K00518	0	0	0.000803133	0
K00520	0.000407037	0.000463322	0.00219555	8.36991e-05
K00525	1.45976	0.925473	0.80712	1.52441
K00526	0.23364	0.211091	0.122239	0.200697
K00527	0	0	0.00178483	6.10649e-05
K00528	0.481166	0.486592	0.395873	0.294513
K00529	0	0.000261265	9.29528e-05	0.00043344
K00532	0	0.00780455	4.88663e-05	0
K00533	0.0037511	0.0344663	0.0125802	0.0642757
K00534	0	0.00614739	0	0
K00537	0.174061	0.55745	0.439803	0.0893065
K00547	0.000578004	0.0104771	0.00394755	0.00673594
K00548	0.796021	0.812996	0.560264	0.872369
K00549	0.0449109	0.274142	0.151274	0.181829
K00554	0.705489	0.83794	0.750532	0.687328
K00555	0	0	0.0023022	0.00121684
K00556	0.120524	0.238392	0.130918	0.104154
K00557	0.000713028	0.0081572	0.00175552	0.000349985
K00558	0.841271	2.1134	1.22054	0.493387
K00560	0.828681	0.739565	0.525649	0.85391
K00561	0.0109967	0.00812851	0.0395143	0.0437004
K00563	0.0349326	0.279333	0.187323	0.0368368
K00564	0.000821723	0.0205982	0.00711067	0.00594582
K00566	2.4494	1.71513	1.29158	2.18249
K00567	0.491726	0.910905	0.454316	0.616456
K00568	0.852548	0.657392	0.230346	0.678552
K00570	0	0.000250994	0.00125873	0.00334273
K00571	0.443091	0.208849	0.360682	0.301919
K00573	0.000385335	0.00732089	0.000121971	0.000421906
K00574	0.000573506	0.0306054	0.0136062	0.0045357
K00575	0.035883	0.124073	0.0319026	0.0355407
K00577	0	0	0.000707124	0.000883917
K00578	0	0	0.00102933	0
K00579	0	0	0.00228549	0.000716019
K00580	0	0	0.00208631	0.000798864
K00581	0	0	0.00213867	0.00149068
K00582	0	0	0.00164996	0
K00583	0	0	0.00346287	0
K00584	0	0	0.00394676	0.00236931
K00588	1.3517	0.757073	0.655225	1.07949
K00595	0.62002	0.369181	0.368744	0.805903
K00598	0.000313073	0.00958623	0.00120498	0.00108981
K00600	0.733692	0.761903	0.778377	0.649151
K00602	1.96569	1.58411	1.54946	1.73399
K00603	0.79544	0.31295	0.430826	0.938757
K00604	0.79368	0.861659	0.612437	0.624249
K00605	1.06211	0.892368	0.815153	1.00823
K00606	0.967508	0.875424	0.527479	0.97042
K00609	0.541424	0.691235	0.635716	0.593441
K00610	0.868136	0.6356	0.752915	0.927363
K00611	0.107735	0.40726	0.481314	0.25033
K00612	7.18089e-05	0.000453791	0.000224563	8.86479e-05
K00613	0.000492707	0.00259768	0	0.000337391
K00615	1.50559	1.67025	1.64287	2.86351
K00616	1.09161	0.998397	0.665044	0.930077
K00619	0	0.0529688	0.000828621	0.0284453
K00620	0.0866496	0.308741	0.308122	0.201179
K00625	1.09021	0.908491	0.850291	0.981972
K00626	0.062344	0.214674	0.253825	0.171614
K00627	0.00915531	0.0230949	0.0534273	0.0330885
K00631	0.000651497	0.00362453	0.00147812	0.000366374
K00632	0.00289127	0.0119562	0.0035372	0.00428915
K00633	0.0307571	0.015894	0.0195442	0.0311906
K00634	0.331969	0.281571	0.317876	0.737192
K00638	0.00244717	0.000363829	0.00355182	0.00188474
K00639	0.809298	0.916359	0.719868	1.08819
K00640	1.2952	0.817656	1.15789	1.34081
K00641	0.0814572	0.217233	0.0719436	0.0300709
K00645	0.733541	0.79864	0.826535	0.761149
K00647	1.99604	1.05531	0.393903	1.61576
K00648	3.01867	1.77826	1.9434	1.96862
K00651	0.901974	0.700725	0.611462	0.932917
K00652	1.50864	1.14998	0.997038	1.62109
K00655	0.601786	0.907259	0.817832	0.587948
K00656	0.774524	0.806001	0.615649	0.941758
K00657	0.986104	0.977841	0.358462	0.843954
K00658	0.563007	0.581335	0.219819	0.199191
K00661	2.25672	0.869462	0.913109	1.43108
K00662	0.0126613	0.0949629	0.161103	0.00820249
K00663	0.000467646	0.00152867	0	0.000707316
K00666	0.713118	0.390592	0.404633	0.903184
K00668	0	0	0	3.09518e-06
K00672	0	0	0.00151618	0.00206823
K00673	0	0.003328	0	6.70628e-05
K00674	0.0586661	0.181385	0.10089	0.0607688
K00675	0.000300509	0.0279727	0.000738996	0.00711601
K00677	1.43265	0.919375	0.777359	1.00695
K00680	0	0.00135206	0.00455741	0.0114911
K00681	0.00209019	0.00932041	0.00143997	0.0193745
K00682	0.000529649	0.0452651	0.0957169	0.0119104
K00683	0.00233251	0.00182327	0.0125736	0.000785874
K00684	0.830527	0.236759	0.135693	0.715462
K00687	0.000789449	0.00853006	0.00548233	0.000550446
K00688	1.19642	1.5046	1.23369	1.42431
K00689	0.000105639	0.0106475	0.00328652	0.000454731
K00690	0.0136626	0.0270751	0.013785	0.0492981
K00691	0.277684	0.0642997	0.0434148	0.093283
K00692	0	2.81124e-05	0	0
K00694	0.0015282	0.00409463	0.000517432	0.00057228
K00697	0	0.00552974	5.394e-05	0.000440314
K00698	0	0	0	2.48675e-06
K00700	0.898629	1.18167	1.09336	0.969952
K00701	0	0	9.50626e-05	0
K00702	0.0631381	0.156024	0.129153	0.104511
K00703	1.11914	1.05958	1.03928	1.2335
K00705	1.34553	0.955371	0.912846	1.0046
K00709	0.163202	0.39074	0.0678656	0.00839212
K00712	0.00357946	0.0181974	0.00577565	0.00317483
K00713	0	0	0.0123109	0
K00720	0	0.000262555	0.000283657	8.28305e-05
K00721	1.03799	0.766852	0.775662	1.16136
K00722	0.000633096	0	0	0
K00728	0.00039955	0.00336	0.00149084	0.000930738
K00729	0.00297684	0	0.00492481	0.0120773
K00737	0	0.000185363	0	0
K00748	0.898106	0.765867	0.449161	0.55248
K00752	0	0	6.01915e-05	0.00844102
K00754	0.0999529	0.0093011	0.149261	0.228222
K00756	0.0282799	0.0853285	0.14352	0.0415722
K00757	0.684725	0.820111	0.612916	0.642073
K00758	1.04634e-05	0.00176038	0.00233526	0.000141644
K00759	1.04311	0.746302	0.712921	0.925904
K00760	1.13447	1.12137	1.05638	1.22585
K00761	1.22982	1.14471	0.959077	1.18715
K00762	0.86715	0.829383	0.861297	1.04802
K00763	0.373099	0.810441	0.775491	0.276665
K00764	1.68684	1.47824	1.38609	1.98203
K00765	1.02457	1.12101	0.978098	1.03405
K00766	0.753995	0.694926	0.521236	0.818497
K00767	1.07252	1.09739	0.874906	1.33332
K00768	0.718484	0.423053	0.402662	0.851083
K00769	0	0.00356567	0.000442514	0.000530477
K00772	0.000705897	0.0414378	0.00349186	0.0304808
K00773	0.472244	0.552066	0.589676	0.573291
K00782	0.451263	0.37738	0.251043	0.631261
K00783	1.27699	1.2191	1.06443	1.0345
K00784	0.724432	0.947721	0.578733	0.806561
K00788	1.99597	1.28557	1.01212	1.56806
K00789	1.01845	0.964537	0.941981	1.1009
K00790	0.616044	0.859088	0.705274	0.655249
K00791	1.88818	1.56153	0.927578	1.56757
K00793	0.823665	1.03896	0.585489	0.994126
K00794	1.33328	1.02098	0.831382	0.998219
K00795	0.00178005	0.00449521	0.00379719	0.000386131
K00796	1.24079	0.621618	0.495659	0.925469
K00797	0.0707519	0.358061	0.35821	0.160328
K00798	1.78559	0.805898	0.65519	1.69528
K00799	0	0.0183448	0.000234316	0.00099091
K00800	1.10908	0.764872	0.607826	0.851454
K00801	0.00271024	0	0.0173549	0.000359207
K00803	0.00124106	0.00206874	0.00125036	6.79789e-05
K00804	0	0	0	2.761e-05
K00805	0.0320636	0.203247	0.153587	0.10424
K00806	1.18617	1.16562	0.846972	0.900316
K00809	0.00772261	0.0102405	0.010905	0.022009
K00812	1.81813	1.45258	1.18937	1.47354
K00813	0.000448391	0.00605084	0.000593931	0.000242592
K00817	1.17862	1.2149	0.752746	1.02643
K00818	0	0.000120134	0	0
K00819	0.404767	0.192653	0.233001	0.592521
K00820	0.888458	0.824181	0.602095	0.834366
K00821	1.44367	1.27255	0.81109	1.29537
K00823	0.000186221	0.000693111	7.16495e-05	0.00037051
K00824	0.000584147	0.0468759	0.00999554	0.0259034
K00826	1.18607	1.33536	1.14623	0.987646
K00827	0	0.000123721	0	0
K00831	0.628418	0.745173	0.925006	0.518679
K00832	0.00112512	0.0532222	0.00306573	0.0338895
K00833	0.770668	0.643628	0.396843	0.640977
K00835	0.00254014	0.00763944	0.0175128	0.0272164
K00836	0.00241376	0.0252354	0.0071573	0.000572978
K00839	0	0.000407981	0	0
K00840	0	0.00296395	0	0.000393988
K00841	0.00130751	0.00800673	0.00784243	0.000421861
K00844	0.314406	0.487099	0.217924	0.135949
K00845	3.73771	2.24593	2.04843	2.21308
K00847	2.65147	1.96425	1.81785	2.01018
K00848	1.15473	0.981656	0.491187	0.802316
K00849	1.22918	1.30956	1.27164	1.12444
K00850	1.89405	1.68786	1.35261	2.26972
K00851	0.000165161	0.0175588	0.000143214	0.00725968
K00852	0.653943	1.26352	0.302543	0.205961
K00853	0.0391026	0.172271	0.0650737	0.032736
K00854	0.76828	0.918429	0.603209	0.82211
K00855	0	0.00287472	3.33532e-05	0.000106938
K00856	0	0.00690921	8.75286e-05	0
K00857	0.734344	0.631411	0.555805	0.841982
K00858	1.16806	1.06751	0.880534	1.05726
K00859	0.949902	0.645843	0.516166	0.862807
K00860	0.593742	0.552993	0.603559	0.733126
K00862	0	0.000360004	0.000659982	0.000126356
K00863	0	0.00036493	2.3045e-05	3.98752e-05
K00864	0.361914	0.563494	0.679098	0.776526
K00865	0.927923	0.216915	0.331069	0.840685
K00867	0.00126307	0.0147742	0.00917079	0.00123117
K00868	1.08177	0.953205	0.796601	1.23766
K00869	0.000533137	0.00699985	0.00665321	0.000805753
K00872	0.0725053	0.282852	0.079056	0.0729125
K00873	1.25869	1.11479	0.948976	1.2771
K00874	1.88614	1.14463	1.39632	1.7266
K00876	1.57566	1.60074	1.31007	1.53622
K00877	0	0	0.000101812	0
K00878	0.0450619	0.172895	0.199237	0.126087
K00879	0.0013171	0.0033638	0.0181242	0.000494108
K00880	0.000155378	0.00353368	7.33873e-05	7.74697e-05
K00881	0	0.00403152	0.000184534	0.00030281
K00882	0.0522606	0.233757	0.169614	0.0893603
K00883	0.000975105	0.00716075	0.000298168	0.000484663
K00884	0.00024444	0.00352748	0.000886304	0.000222778
K00885	0.000923346	0.000862374	0.00147011	0.000270363
K00886	0	0.00473762	0.00108143	0.00324432
K00887	0	0.022449	0.00407431	0
K00891	1.037	0.949523	0.566469	0.929885
K00892	0	0.00431326	0.000233905	0.000346796
K00895	0.81622	0.322938	0.345583	0.754057
K00899	0.00581925	0.030478	0.00714203	0.00574854
K00901	0.457748	0.185058	0.187931	0.580459
K00903	0.00705142	0.0285789	0.0532233	0.000780386
K00906	0	0.00628797	9.37328e-05	0.000171428
K00912	1.09698	0.894273	0.560464	0.983428
K00917	0.000379764	0.0803864	0.014534	0.00602807
K00918	0	0	0.000117607	0
K00919	0.778948	0.717554	0.540071	0.626436
K00925	1.25417	0.885529	0.797574	1.15736
K00926	0.0410765	0.138873	0.134082	0.117726
K00927	0.708395	0.880092	0.837937	0.515128
K00928	2.24819	1.06878	1.32493	1.74049
K00929	0.978838	0.691901	0.297033	0.746085
K00930	1.17483	1.01695	0.89665	1.14386
K00931	0.635616	0.796942	0.748239	0.674802
K00932	0.000174689	0.0103578	0.000256303	0.000197593
K00936	0.000690599	0.0456514	0.00192216	0.0267967
K00937	1.48966	1.3754	1.0619	1.68135
K00938	0.00165505	0.00634985	0.0047366	0.00027444
K00939	1.42599	1.33162	1.0129	1.34061
K00940	0.888451	0.737422	0.545119	0.730122
K00941	1.04333	0.925988	0.899924	0.843032
K00942	0.891076	1.12266	0.81165	1.08774
K00943	0.130098	0.463162	0.296406	0.106991
K00945	0.858872	0.786562	0.583335	0.886258
K00946	0.736604	0.734755	0.817132	0.878899
K00948	1.02162	0.899776	0.914052	0.820874
K00949	1.00376	0.838484	0.469977	0.739818
K00950	1.44	1.0803	0.692856	1.26092
K00951	0.00110182	0.00479342	0.00348806	0.000563417
K00952	0	0	0.000331569	0.000351682
K00954	1.14751	1.04462	0.871533	1.04836
K00955	0.00287966	0.0069928	0.0180737	0.00251269
K00956	0.655372	0.36998	0.447077	0.788668
K00957	0.487589	0.47833	0.470909	0.631556
K00958	0.000195401	0.00329196	0	0
K00962	1.0446	0.879709	0.873709	1.12226
K00963	0.045542	0.186029	0.306651	0.084735
K00965	0.0556361	0.178593	0.130605	0.0855024
K00966	0.00206042	0.000268081	0.0210481	0
K00968	0.21458	0.0514983	0.111965	0.143827
K00969	0.956865	1.13646	0.694867	0.732425
K00970	0.987428	0.580757	0.639852	0.683415
K00971	2.82451	1.68362	1.35125	2.99542
K00972	0.0217063	0.0636472	0.0231943	0.0602602
K00973	1.19738	0.914624	1.08862	0.86566
K00974	0.0529716	0.219309	0.11704	0.0997187
K00975	0.167025	0.537883	0.525672	0.332499
K00978	0.374207	0.612359	0.117643	0.137158
K00979	1.12465	0.890138	0.686893	1.00861
K00980	0.599388	0.115433	0.137897	0.200338
K00981	1.18601	1.26784	0.862827	0.882382
K00982	0.000870759	0.00722543	0.00231035	0.00360438
K00983	0	0.00686301	0.00110736	0
K00986	1.51345	4.35586	1.50444	4.71728
K00989	0.00623357	0.0498087	0.0240003	0.0262604
K00990	0.00086125	0.00955245	0.0017674	0.00593442
K00991	0.891603	0.599467	0.4724	0.894056
K00992	0.818738	0.252551	0.244205	0.842861
K00995	0.273766	0.437332	0.411421	0.270781
K00996	0.00046524	0.000768016	0.00188967	3.33549e-05
K00997	0.0180851	0.136828	0.103792	0.0455341
K00998	0.000686005	0.00694105	0.00234737	0.000548089
K01000	1.1648	1.15924	0.978216	1.11608
K01001	0	0	0.00249881	0.000512177
K01002	0	0.0107039	0.00679104	0.0233328
K01005	0.125138	0.391528	0.28771	0.283033
K01006	0.811806	0.843029	0.905923	0.845101
K01007	0.0116204	0.0621914	0.0345977	0.0363217
K01008	0.028608	0.0880445	0.160329	0.0612762
K01009	0.00268956	0.0465794	0.0294672	0.00874299
K01011	0.00123509	0.00618871	0.00130954	0.000130459
K01012	1.2509	0.736542	0.602384	1.66605
K01023	0.213777	0.022106	0.189533	0.342726
K01026	0.00748018	0.0816963	0.0353833	0.0120615
K01028	0	0.000113418	0.000607545	0
K01029	0	0.000274266	0.000342236	0.000147773
K01031	0	6.55929e-05	0	0
K01034	0.00894068	0.0176292	0.0467322	0.0417519
K01035	0.0185778	0.079029	0.0553493	0.0774347
K01039	0.00032917	0.0104536	0.000415388	0.0100774
K01040	0.0262591	0.00983467	0.0218164	0.0124217
K01042	0.000814313	0.0122757	0.00709352	0.00138526
K01046	0.0185429	0.07281	0.0211722	0.0265719
K01048	0.00326726	0.0490159	0.0101388	0.048752
K01050	0	4.34973e-05	0	0
K01051	2.31153	1.10591	0.536284	1.71428
K01053	0.143321	0.0431596	0.0881549	0.119255
K01055	8.46877e-05	0.127933	0.0172482	0
K01056	0.898989	1.05982	0.840103	1.01658
K01057	0.845165	0.637684	0.381245	0.72893
K01058	0.137484	0.0534022	0.138056	0.165767
K01060	0.715081	0.108759	0.0822974	0.121597
K01061	0	0.0122328	0.000580974	0.00115034
K01066	0.0323494	0.212972	0.100026	0.152405
K01069	2.02996	1.25234	1.10726	1.20548
K01070	7.7246e-05	0.01324	0.0001702	0.00100918
K01071	0.74575	0.623158	0.696899	0.587186
K01077	1.04736	0.875639	0.805524	0.942065
K01079	0.796232	0.508434	0.434688	0.919428
K01081	0.745645	0.207406	0.233936	0.401881
K01082	0.690212	0.743869	0.57158	0.704622
K01085	0.000175656	0.00568909	0.00030449	0.000313855
K01086	0	0	3.71022e-05	0
K01087	0	0.00399271	0	0.000226708
K01089	0.545375	0.458995	0.416732	0.469425
K01090	0	0.000549702	0	0
K01091	1.55969	1.61116	1.46552	1.41586
K01092	0.897529	0.52446	0.496896	0.75371
K01093	0	0.00442975	0	0.000128989
K01095	0.163543	0.347505	0.0938649	0.0196538
K01096	0.000316868	0.00290302	0.00216713	7.19931e-05
K01101	0.00330127	0.0448804	0.00974261	0.00814561
K01104	2.30614	1.38001	1.63416	1.74667
K01114	0	0.00138023	0	0.000228084
K01115	0	0	0	3.24165e-06
K01118	0.00464797	0.0119702	0.00686952	0.00357796
K01119	0.742246	0.57755	0.404285	0.748134
K01126	2.89296	2.91167	1.73587	1.29097
K01129	0.64338	0.685258	0.501668	0.528826
K01130	2.37918	2.05799	1.12564	2.13661
K01133	0.0286828	0.0911563	0.041606	0.00367844
K01134	0.578922	0.410827	0.3457	0.470182
K01135	0.0523179	0.049818	0.00198207	0.000413972
K01136	0.0142657	0.220562	0.0417691	0.652556
K01137	8.59232e-06	0	0.000107468	0
K01138	0	0.00367752	7.90209e-05	0
K01139	1.82014	1.88388	1.27154	2.00231
K01141	0.000430955	0.00312116	0.000825616	0.000214974
K01142	1.1669	0.847597	0.808645	0.929603
K01144	0.641663	0.690147	0.535005	0.659457
K01146	0	0.00438848	3.14048e-05	0.000127023
K01147	0.000254515	0.00802255	0.000720928	0.000120796
K01150	0.000150544	0.00438726	0	0.000231158
K01151	1.03119	0.893986	0.586171	0.874677
K01153	1.49877	2.1291	1.47583	1.73899
K01154	0.674444	0.378742	0.471335	0.723317
K01155	0.297767	0.236615	0.202613	0.533973
K01156	0.451372	0.207942	0.353282	0.036156
K01157	0	0.00922954	0	0.000367469
K01159	0.643566	0.627273	0.568324	0.770497
K01160	0	0.0138758	0.0013552	0.000632243
K01161	0	0.000397407	0.00318741	0
K01163	1.17177	0.886115	0.512487	1.07146
K01166	0.00102578	0.000221341	0.00118351	0
K01167	0	0.0452619	0	0.0220218
K01169	0	0.00459777	0	0.000125681
K01170	0	0	0.00298497	0.000920339
K01173	0.971982	1.02371	0.456735	0.556073
K01174	0.000714291	0.0165025	0.00590447	0.000431521
K01175	0.00434636	0.00690979	0.00642521	0.0108116
K01176	1.15242	0.839289	0.560807	0.421461
K01179	2.36644	0.943289	0.855477	0.947629
K01180	0.000170887	0	4.14825e-06	3.30809e-05
K01181	0.567516	0.180675	0.0767622	0.0867681
K01182	0.139336	0.135436	0.116584	0.161174
K01183	0.84069	0.333448	0.11199	0.512001
K01185	0.264278	0.217605	0.49913	1.19184
K01186	0.943245	1.23705	0.510547	0.69059
K01187	6.80141	4.64231	2.65209	3.37877
K01188	0	5.13401e-05	0	0
K01189	9.5113e-05	0	0	0
K01190	12.607	7.38127	4.49754	8.58165
K01191	0.820744	0.682089	0.704055	0.712705
K01192	1.32294	0.738904	0.429844	0.77045
K01193	0.593298	0.307714	0.359102	0.286162
K01194	0.0223739	0.0316629	0.0142273	0.00627676
K01195	0.656286	0.155708	0.173962	0.0687398
K01197	0.462483	0.63056	0.296114	0.541077
K01198	3.36027	1.66643	0.87259	0.858038
K01200	1.04687	0.756969	0.492568	0.848459
K01201	2.44615	0.291475	0.386432	0.674627
K01202	0.0272696	0.0533978	0.011522	0.0214444
K01204	0	0	0	8.03512e-05
K01205	2.09964	1.65792	0.60192	1.21181
K01206	3.90734	4.43493	1.71705	3.86904
K01207	0.0525152	0.187833	0.141045	0.127665
K01208	0.0879647	0.354437	0.325456	0.164908
K01209	2.35956	1.05756	0.83035	1.97037
K01210	0.000229565	0.0265399	0.00233057	0.00546255
K01212	0.000185598	0.00521831	0.000979031	0.000196811
K01214	0.0287211	0.122216	0.0395034	0.122786
K01215	0.00320672	0.0173692	0.0144526	0.0465027
K01216	0.00425015	0.031334	0.00745364	0
K01218	1.48579	0.644151	0.284093	0.404956
K01220	0.00029051	0.032586	0.00497477	4.44437e-05
K01222	0.00244128	0.0185703	0.00226423	0.00141387
K01223	0.030366	0.184365	0.482515	0.0845726
K01224	0.94828	0.704687	0.189645	0.0495239
K01226	0.000289138	0.0198043	0.00234474	0.00032173
K01227	0	0	0.000404881	0
K01228	2.32157e-07	0	0	0
K01230	0	0.000225799	0	0
K01232	0.0206022	0.0217942	0.160219	0.0013442
K01235	1.23721	0.223811	0.0444513	0.0625915
K01236	0.464452	0.000936216	0.00213162	0.0799898
K01239	0.260715	0.546537	0.199425	0.154397
K01241	0.576413	0.505074	0.545201	0.688476
K01243	0.997192	0.753527	0.584879	0.962906
K01246	0.562447	0.70978	0.419308	0.34211
K01247	0.00542038	0.0981513	0.0763128	0.0224539
K01250	0.0287928	0.034785	0.0216227	0.00198946
K01251	0.378623	0.63322	0.296046	0.283109
K01252	0	0.00817797	0	0.000460401
K01255	0.00108015	0.0602088	0.00273044	0.0233633
K01256	0.335183	0.152765	0.204581	0.518262
K01258	0.933638	0.817548	0.811636	2.01159
K01259	0.000283132	0.00237624	0.00340133	0.00460826
K01261	0.000839083	0.00819513	0.00839777	0.000705519
K01262	2.28196	2.00358	1.43779	1.75112
K01265	2.12766	1.94089	1.56548	2.26651
K01266	0.0166862	0.0199384	0.142203	0.00572972
K01267	0.0611946	0.130553	0.270245	0.11491
K01270	1.67667	1.31939	1.05285	1.95828
K01271	0.729328	0.303881	0.138419	0.645157
K01273	1.30853	0.676685	0.717101	1.7066
K01274	9.14124e-05	0.00113855	0.00380144	6.72555e-05
K01277	0.981645	0.76166	0.485137	0.873546
K01278	2.98582	1.6259	1.54874	3.26467
K01281	0.00219845	0.0122068	0.00840316	0.00120587
K01282	0.000335692	0	0.000119613	0
K01284	2.32983	1.70658	1.04101	2.21482
K01286	0.00184422	0.0404648	0.0207638	0.00929616
K01293	0	0.000137324	0	0
K01295	0.00785576	0.145773	0.00364448	0.11472
K01297	0.645125	0.593187	0.246206	0.207209
K01299	0.022344	0.058792	0.0590041	0.00551982
K01301	0	0.000275278	9.75626e-05	5.46116e-05
K01302	0.469001	0.258565	0.188574	0.677512
K01303	0	4.27877e-05	0	5.25625e-06
K01304	0.0171953	0.0531794	0.00443967	0.016468
K01305	0.00909758	0.0724372	0.0365713	0.0330377
K01308	0.00773773	0.0257495	0.00253605	0.00107969
K01318	0	6.20067e-05	0	0
K01322	0.639929	0.327155	0.14337	0.136859
K01336	0	0.000302099	0	0
K01337	0.295812	0.0952717	0.15931	0.244557
K01338	0.886104	1.01589	0.740445	0.846338
K01342	0	0.179417	0.0159642	0
K01354	0	0.0128154	0.000476285	0.00503621
K01355	0	0.0022801	8.84834e-05	0
K01356	0.127192	0.6536	0.600644	0.211061
K01358	0.79857	1.04868	0.922381	0.635669
K01361	0.000936767	0.0039933	0.0035853	0.000125503
K01364	0	0	0.00014724	0
K01372	1.04656	0.527547	0.671755	1.14212
K01390	0	0.000189151	0.000596508	0
K01400	0.000434123	0.00207618	0	0
K01407	0	0.00172359	2.99002e-06	5.48919e-05
K01409	0.874035	1.00673	0.741232	0.92851
K01414	0.00474894	0.00576888	0.0339017	0.00154695
K01415	0.000107049	0	0	0
K01419	0.00103679	0.0139168	0.0302019	0.00357728
K01420	0.0902867	0.149284	0.548837	0.119723
K01421	0.0596007	0.247257	0.178828	0.0570526
K01423	0.411167	0.0945717	0.00730497	0.115233
K01424	1.73684	1.48595	1.37332	1.53737
K01425	1.77388	0.959233	0.906389	1.79971
K01426	0	0.0683372	0.000839452	0.02303
K01427	0.00183563	4.17575e-05	0.000499408	1.96229e-05
K01428	0.143384	0.104481	0.103894	0.0821027
K01429	0.0799271	0.0670717	0.101995	0.0427182
K01430	0.0802205	0.0527421	0.0891802	0.0591741
K01431	0.00110813	0.00124046	0.000331057	0.000700461
K01432	0.00148795	0.00133367	0.0253845	0.00661407
K01433	0.518962	0.408137	0.305686	0.660392
K01434	0	0.00216287	0	0
K01436	0	0	0.000731416	8.00905e-05
K01438	1.2004	0.794798	0.614185	0.878066
K01439	0.0292431	0.131615	0.0505037	0.0612487
K01442	0.580881	0.266846	0.241951	0.682221
K01443	1.79206	1.36091	1.28125	1.69162
K01444	0	0.000184078	0	0
K01447	3.50946	3.16782	1.62511	2.84918
K01448	1.57629	1.66984	0.934109	1.69222
K01449	0.0523531	0.132315	0.139698	0.0505953
K01451	0.00159961	0.00535966	0.00170434	0.00978235
K01455	0	0.000719395	0.000376661	9.01879e-05
K01457	0.0125881	0.00420718	0.00642078	0.000465275
K01458	0	0.00039002	0	0
K01459	0	0	0.000107263	0
K01460	0.000460817	0.00334944	0.000997556	0.000246084
K01462	1.32911	1.40509	1.33193	1.23016
K01463	0.0525763	0.0175454	0.0629478	0.00265674
K01464	0.0101014	0.0933327	0.0329796	0.0153644
K01465	1.12119	1.114	0.788069	0.964859
K01466	0.00122862	0.00936737	0.00297555	0.002
K01467	0.000777953	0.0136926	0.0107746	0.000995029
K01468	0.564667	0.338754	0.484005	0.854458
K01469	0	0	0	5.00297e-06
K01470	0.669495	0.617713	0.231586	0.608618
K01473	0.000160227	0.00975675	0.0086974	9.21882e-05
K01474	0	0.00012118	0.00854121	0
K01476	0.499726	0.419196	0.261846	0.368613
K01478	0.0169803	0.0422879	0.079773	0.0549312
K01479	0.00050526	0.0017517	0.00418086	4.53539e-05
K01480	0.175979	0.335606	0.269873	0.186833
K01482	0.000643145	0.0030275	0.000792751	0.000339811
K01483	0	0.0044081	8.80954e-05	0.00025246
K01484	0	0.00422296	1.97162e-05	0.000118069
K01485	0.0484508	0.0778502	0.0305864	0.0387436
K01486	0.318146	0.250201	0.51558	0.30684
K01487	0.780706	0.347987	0.348665	0.694342
K01488	0.00412979	0.0527212	0.036292	0.0539648
K01489	0.941225	0.930495	0.722249	0.713159
K01491	0.555194	0.620565	0.562874	0.599635
K01493	1.00799	1.03562	0.778139	1.10839
K01494	0.00422914	0.0152856	0.0767888	0.042144
K01495	0.965061	0.840108	0.78627	0.993636
K01496	0.0158517	0.163509	0.0287056	0.0341015
K01497	0.000877593	0.00819315	0.000671202	0.00014415
K01499	0	0	0.000694718	0.000615362
K01500	0.473129	0.187818	0.299935	0.528521
K01501	0.00431954	0.00969821	0.00533809	0.00372223
K01505	0	0.00126682	0.000179224	0
K01506	0.187207	0.050266	0.0864337	0.160672
K01507	0.0427513	0.100359	0.0919196	0.0784891
K01512	0.00871724	0.135947	0.0497025	0.0552449
K01515	0.40254	0.901198	0.650537	0.508646
K01518	0	0.00114871	0.00496692	0.000230149
K01520	1.00306	0.898064	0.812933	1.03919
K01521	0	0.0115657	0.000766247	0.000767749
K01523	0.0204208	0.041015	0.0120329	0.0339969
K01524	0.379251	0.596577	0.442905	0.876897
K01525	0.00250442	0.0660256	0.0202627	0.000530206
K01529	0	0.00750126	0	0.000326765
K01531	0.185811	0.0899982	0.072902	0.0618652
K01533	0.795283	0.630616	0.515738	0.782835
K01534	0.949445	0.593307	0.616228	0.851911
K01535	0	5.71435e-05	0	0
K01537	1.12707	0.98262	0.66031	1.08854
K01539	0	1.27119e-05	0	0
K01545	0	0.00636769	0	0
K01546	0.775522	0.757061	0.486355	0.524725
K01547	1.00849	0.628215	0.583191	0.711608
K01548	1.11571	0.745112	0.618351	0.628845
K01551	0.242499	0.0852167	0.0594674	0.413176
K01552	0.145876	1.02661	0.400303	0.205104
K01554	0	0.000340572	0	0
K01556	0	6.37242e-05	0.000187133	7.37133e-05
K01560	0.02464	0.064382	0.172071	0.012859
K01561	0	0.0447684	0	0.0219501
K01563	0	1.82888e-05	0.000126939	0
K01565	0.127017	0.0713947	0.224984	0.233037
K01567	0.0273117	0.134126	0.029705	0.0198405
K01569	0	0	6.96011e-05	0
K01571	0.196101	0.29358	0.237682	0.244471
K01573	0.242261	0.213099	0.162106	0.163812
K01575	0.000652397	0.00850896	0.00348686	0
K01576	0	0.000170519	0	0
K01577	0.00344747	0.00312899	0.0101235	0.000195504
K01579	1.09253	1.04611	0.876518	0.904829
K01580	1.03062	0.680236	0.680772	1.08581
K01581	0.00579607	0.0470832	0.0106047	0.028345
K01582	0	0.0132086	0.000198681	0.000774112
K01584	2.89955e-05	0.0680374	0.00133613	0.0304272
K01585	1.32132	1.33804	1.14554	1.55166
K01586	1.13619	1.06858	1.03825	0.938832
K01588	0.696408	0.771445	0.688788	0.649441
K01589	0.0719831	0.209729	0.0818302	0.0397383
K01590	0.00108774	0.00115642	0.000394685	0.00497369
K01591	1.43987	1.03406	1.0843	1.37649
K01593	0	0.000297554	0.000133251	0
K01595	0.000921725	0.0267916	0.00694846	0.00411448
K01596	0.00933653	0.0543991	0.0458617	0.0359735
K01597	0.000486621	0.0069588	0.00508284	0.000200481
K01598	0.000822654	0.00531088	0.0254177	0.00034997
K01599	0.307973	0.187682	0.371094	0.683955
K01601	0.000392897	0.0006406	0.000555645	0
K01604	1.50797	0.840774	1.06222	1.41403
K01607	0.83671	0.606471	0.524842	0.883816
K01608	0	0.00369745	5.57183e-05	0.000167446
K01609	0.72398	0.809449	0.444436	0.694423
K01610	0.601549	0.630491	0.626165	0.619387
K01611	0.0196432	0.110954	0.0111304	0.0684981
K01612	0.0147441	0.0426025	0.000128542	0.0259669
K01613	1.132	1.11443	0.865829	1.15627
K01615	0.00292257	0.00999511	0.0014925	0.0121308
K01616	0	1.4153e-05	0	0
K01619	1.28692	0.999667	0.952552	0.99599
K01620	1.13254	0.57327	0.535668	1.05316
K01621	0.0165844	0.0416012	0.0247358	0.0119206
K01622	0	0	0.00202932	0.000691535
K01623	0	0.00701639	0.00128784	0
K01624	1.65395	1.45879	1.30099	1.46091
K01625	0.526257	0.630546	0.700389	0.391282
K01626	0.0387519	0.23504	0.109183	0.0890786
K01627	0.675477	0.596229	0.495343	0.781417
K01628	0.0245114	0.156559	0.0894126	0.0715194
K01629	1.11694	0.871891	0.620329	1.10263
K01630	0	0.00619615	0.000119385	0.000792346
K01631	0	0.0105916	0.00105878	0.000118334
K01633	1.00677	0.864286	0.503657	0.496948
K01635	0	0.00281384	0.00338502	9.04023e-05
K01637	0	0.00370931	5.42963e-05	5.9261e-05
K01638	0	0.01258	7.98696e-05	0.000861992
K01639	0.776179	0.920522	0.55195	0.627425
K01640	0.0102821	0.00219943	0.0204896	0.0361404
K01641	0	0.00830293	0.00946435	0.000974296
K01643	0.0136996	0.0315232	0.0968512	0.0401157
K01644	0.0124385	0.0399763	0.098621	0.0336616
K01646	0.00997003	0.0247923	0.0739158	0.0325485
K01647	0.837467	0.689294	0.760888	0.74713
K01649	0.834202	0.718296	0.588386	0.820431
K01652	1.12676	0.99736	0.97547	1.08636
K01653	1.13568	1.26505	0.930723	1.13958
K01654	0.000127269	0.0115639	0.0010056	0.000182467
K01655	0	0	0.000298396	0
K01657	0.60688	0.504609	0.402689	0.691812
K01658	0.626244	0.67201	0.394178	0.596847
K01659	0	0.00146368	4.1015e-05	0.000113448
K01661	0.750369	0.40152	0.443447	0.540073
K01662	1.65533	1.37467	0.953933	1.63237
K01664	0.000837121	0.0464395	0.00382844	0.00428418
K01665	0.836594	0.5969	0.408466	0.759771
K01666	0.0242053	0.136789	0.0451599	0.0721892
K01667	0.124433	0.171424	0.151467	0.106827
K01668	0.00453939	0.00656835	0.0231252	0.0389061
K01669	0	0.00202699	0.000130745	0.000270077
K01671	0	0.00606062	6.40394e-05	0.000494365
K01672	0	0	0	9.88369e-05
K01673	0.57272	0.670374	0.408576	0.812809
K01674	0.000321854	0.00989879	0.00183341	0.000577825
K01675	0	0.00483687	0.000314889	0.000371969
K01676	0.635853	0.464224	0.401673	0.557901
K01677	0.0654011	0.296634	0.334082	0.395876
K01678	0.0503636	0.233268	0.227775	0.257234
K01679	0.187421	0.342684	0.114136	0.139766
K01681	0.769317	0.522888	0.530809	0.842157
K01682	0	0.00354703	2.5361e-05	9.97797e-05
K01684	0.0255035	0.0117367	0.120016	0.0231291
K01685	0.566037	0.626546	0.454801	0.693067
K01686	1.55693	1.00018	0.799188	1.51826
K01687	0.841473	0.940953	0.844961	0.887441
K01689	1.54483	1.26774	1.1552	1.44493
K01690	0	0.00269638	5.48611e-05	0.000164956
K01692	0	0.00110846	0	0.00031963
K01693	0.0520245	0.302033	0.171977	0.170079
K01694	0	0	9.87688e-05	0
K01695	0.756459	0.70357	0.348706	0.633894
K01696	0.524749	0.516147	0.369249	0.695053
K01697	0	0.00588521	0.000303409	0.00406762
K01698	0.0361009	0.178585	0.0839619	0.0849058
K01699	0	0.00759151	0.00109373	0.000204507
K01702	0	2.8517e-06	2.41908e-05	7.54469e-06
K01703	1.02525	1.0172	1.03641	1.20677
K01704	0.867432	1.13329	0.946934	0.80166
K01706	0.000181166	0.0129622	0.00170362	0.00906442
K01708	0.000224139	0.0107829	0.0127464	0.00710934
K01709	0.274879	0.458588	0.143157	0.181483
K01710	1.3941	1.04275	1.17918	1.17655
K01711	1.52061	0.579016	0.549031	1.82751
K01712	0.726531	0.364239	0.341569	0.739254
K01713	0.000853753	0.0494544	0.000179228	0.0298303
K01714	0.834231	0.875655	1.20543	1.12242
K01715	0.0849192	0.208945	0.326363	0.171547
K01716	0.000364866	0.00241035	0.000422758	0.000207511
K01719	1.0266	0.489103	0.646675	0.68499
K01720	0	0.00218899	0	7.24949e-05
K01724	0	0.00027401	0	0
K01725	0.00343207	0.0268264	0.0123463	0.00035359
K01726	0.00274699	0	0.0257346	0.0183859
K01727	0	0.000176254	6.00224e-05	7.77324e-06
K01728	0.00167939	0.00613172	0.00218965	0.00191012
K01729	0.259249	0.032852	0.00669358	0.06251
K01730	0.278895	0.205099	0.104693	0.50106
K01732	0	0	0.000289418	0
K01733	0.930393	1.05897	0.794628	1.06455
K01734	1.31462	1.327	1.22223	0.867826
K01735	0.647913	1.09086	0.962517	0.803076
K01736	1.02953	0.935148	0.716801	0.902646
K01737	1.04794	0.993969	0.602769	0.833356
K01738	0.972805	1.2906	0.825021	0.743942
K01739	0.0178189	0.054105	0.0189927	0.0218065
K01740	1.37796	1.29336	1.2523	1.46174
K01744	0.60989	0.474809	0.44739	0.695833
K01745	1.07357	0.595826	0.427647	0.627968
K01746	0.000775467	0.00213827	0.00284921	7.74539e-05
K01749	0.0318949	0.15592	0.0504845	0.106977
K01750	0.000474531	0.00251735	0.000583571	0.000189085
K01751	0.00521567	0.0797643	0.022085	0.0466789
K01752	0.711476	1.02618	0.72878	0.772433
K01753	0.00829305	0.00795002	0.0858604	0.000775279
K01754	0.483752	0.488969	0.579719	0.747436
K01755	0.843576	0.711787	0.700125	1.05649
K01756	0.959555	0.906908	0.960836	1.03758
K01758	0	0.000788193	0.000502392	0.000295809
K01759	0.973042	1.22902	0.997755	1.2986
K01760	0.000558797	0.027192	0.00271828	0.00442387
K01761	0.00577316	0.015175	0.0356285	0.0119731
K01766	0.00106119	0.00670392	0.0011924	0.000447879
K01768	0.831465	0.562002	0.68349	0.845234
K01770	1.08236	1.03767	0.595306	1.05304
K01771	0	0.000106621	0	0
K01772	0.00192947	0.0160006	0.00772259	0.000816535
K01774	0	0.00834766	0	0.000285984
K01775	0.0835144	0.324197	0.281966	0.163829
K01776	1.34264	1.03475	0.58256	1.03824
K01777	0	0.0034802	0.00032151	0.000289374
K01778	0.991126	0.957219	0.794033	0.866175
K01779	0.000716883	0.0514909	0.00519333	0.0224394
K01780	0	0.00354806	0	0.00503562
K01782	0	0.00381978	0.00010742	0.000180328
K01783	1.16284	1.0796	0.979954	1.19412
K01784	1.32267	1.44871	0.844672	1.47558
K01785	3.4234	2.749	1.8661	2.87922
K01787	1.26713	0.87302	0.520635	0.972819
K01788	0.189474	0.162932	0.243388	0.165951
K01790	2.30941	1.67499	1.14207	1.03921
K01791	1.31198	0.907615	1.07413	1.41401
K01792	0.00382698	0.00855744	0.0199717	0.000742788
K01793	0	0	0	5.33458e-05
K01796	0.000609295	0.000328682	0	0.000129536
K01798	0.867568	0.622362	0.577981	0.627404
K01802	0.719112	0.619837	0.436076	0.798302
K01803	1.12424	1.00869	0.99709	1.1762
K01804	0.757314	0.640356	0.352936	0.726402
K01805	0.50788	0.350974	0.238797	0.32455
K01807	0.533653	0.14139	0.136584	0.230441
K01808	1.08111	1.31407	0.801765	0.994459
K01809	1.24996	1.20835	0.943385	1.16671
K01810	1.15154	0.909762	0.859665	1.12248
K01811	2.27015	0.535469	0.408321	1.53266
K01812	0.778756	0.530556	0.716499	0.755427
K01813	1.10983	0.930628	0.439863	0.817075
K01814	0.863456	0.965691	0.755553	0.845085
K01815	0.73254	0.748876	0.769987	0.990047
K01816	0.513401	0.116125	0.0685682	0.16744
K01817	0.401598	0.643657	0.307019	0.379241
K01818	0.847366	0.453595	0.434354	0.824873
K01819	0	0.0455781	0.0108209	0.000109087
K01820	0	0	0	0.000104613
K01821	0.00733043	0.193723	0.0556042	0.0200368
K01823	0.00228945	0.0683652	0.0112893	0.0321988
K01825	0	0.0017606	2.98584e-05	0.000133452
K01826	0	0.000211118	0	0
K01829	0	0	0.000160603	0
K01834	2.02873	1.76501	1.42695	1.94299
K01835	1.14664	1.21813	0.947453	1.08354
K01838	0.440616	0.541369	0.389716	0.495153
K01839	0.0242097	0.148484	0.0912758	0.0937418
K01840	0.997452	0.426467	0.421818	0.81406
K01841	0.000163408	0.00064823	0.000328265	0.00151534
K01843	0.721665	0.808293	0.378025	0.509612
K01844	0.0182042	0.0350835	0.0589692	0.0612284
K01845	0.0394113	0.153102	0.144006	0.0648185
K01846	0	0.00274839	0.00115486	0
K01847	1.95183	1.34602	1.12198	1.63686
K01848	0.019912	0.0614072	0.03589	0.0342918
K01849	0.00547484	0.044232	0.0701883	0.0240984
K01854	1.01717	0.892351	0.532929	1.1478
K01856	0	0.000277095	0	0
K01857	0	2.8689e-05	0	0
K01858	1.02685	0.355529	0.338525	0.379104
K01866	0.80243	0.794275	0.7581	0.89595
K01867	1.09999	1.00967	0.971681	1.15933
K01868	0.684102	0.870943	0.843326	0.863623
K01869	0.92122	0.87078	0.869264	1.07565
K01870	0.587394	0.787487	0.527116	0.814363
K01872	0.899838	0.934973	1.05313	1.12068
K01873	0.860842	0.796316	0.660218	0.85475
K01874	0.770851	0.759189	0.670198	0.683091
K01875	0.887536	0.924993	0.983814	0.978437
K01876	0.786402	1.06015	0.899579	1.05681
K01878	0.0510945	0.0444241	0.0400302	0.03644
K01879	0.00189437	0.0696093	0.00762154	0.0371398
K01880	0.621247	0.505271	0.638032	0.500229
K01881	0.905821	0.843306	0.943556	1.01751
K01883	0.965675	0.827489	0.780015	0.91358
K01885	0.809954	0.735805	0.85716	0.991628
K01886	0.70816	0.864526	0.975012	1.10562
K01887	1.15246	1.12191	1.01311	1.11461
K01889	0.954432	0.808565	0.826095	1.01068
K01890	0.777449	0.813818	0.845515	0.776457
K01892	0.803887	0.879579	0.940581	0.957558
K01893	0.999778	0.781436	0.746034	0.911259
K01894	0.00282346	0.0148459	0.0221064	0.0070698
K01895	0.75726	0.724651	0.525034	0.721552
K01897	4.53578	3.84333	2.81935	3.90819
K01899	6.19543e-05	0.000387554	0	0
K01900	0	0	0.000169551	0.00033095
K01902	0.313695	0.399177	0.101608	0.0892216
K01903	0.340362	0.382125	0.126402	0.0932514
K01905	0	0.000184632	0.00606836	0.00524413
K01906	0.00080224	0.0382227	0.00206111	0.0203004
K01908	0	0.00120116	3.01822e-05	9.37129e-05
K01910	0.0943809	0.0199215	0.0439924	0.013876
K01911	0.38742	0.251775	0.212554	0.641799
K01912	2.28746	1.74065	1.29063	1.69081
K01914	0.683198	0.478352	0.654021	0.634095
K01915	2.21135	1.72973	1.76685	2.61907
K01916	4.94327e-05	0.0385962	0.0126555	0.00203632
K01918	1.07225	1.02821	0.689774	1.01363
K01919	0.000412684	0.0120987	0.00459382	0.00667414
K01920	0.000130472	0.00550373	0.000163924	0.000304415
K01921	0.987289	0.857345	0.696423	0.906031
K01923	0.764831	1.03316	1.11848	1.00725
K01924	1.02559	0.79167	0.843595	0.91852
K01925	0.764772	0.94369	0.813597	0.749924
K01926	0.879768	0.927955	0.949651	0.874627
K01928	1.12639	0.950864	0.753379	0.979963
K01929	1.38866	1.22791	0.760905	1.16987
K01932	0.000396177	0	0.000199461	0.000443932
K01933	0.747282	0.85188	0.756471	0.653566
K01934	0.504493	0.842474	0.48149	0.377884
K01935	0.638811	0.668038	0.437783	0.692726
K01937	0.593504	0.705983	0.59483	0.699595
K01938	0.543275	0.575193	0.523785	0.78851
K01939	1.07023	1.077	1.28611	1.13278
K01940	1.13691	1.07404	0.9892	0.908491
K01941	0.0139582	0.00282018	0.00901408	0.000610661
K01945	0.904458	0.706745	0.536942	0.544207
K01948	5.85517e-05	1.59715e-05	8.96182e-05	2.7831e-05
K01950	0.954906	1.00115	0.86432	0.987193
K01951	1.6176	1.25031	1.18056	1.26275
K01952	0.431419	0.697347	0.465837	0.641582
K01953	0.746292	0.822886	0.716634	0.702929
K01954	1.95441e-07	6.32578e-08	6.76482e-08	3.88546e-08
K01955	1.50557	1.3587	0.967407	0.961454
K01956	0.82233	0.873164	0.975698	0.863345
K01958	0.00879699	0.0774775	0.0235127	0.0427893
K01959	0	0.00203948	0.00158092	0.000907629
K01960	1.24001	0.94947	1.03454	1.44322
K01961	0.678479	1.01411	0.691265	0.871287
K01962	0.0459484	0.180099	0.191836	0.0385405
K01963	0.0341738	0.152379	0.170955	0.0324281
K01965	7.1458e-06	0.000117472	0	3.93995e-05
K01966	0.76167	0.658178	0.413006	0.621627
K01968	0	3.15003e-05	0.000122191	0
K01969	0	8.66618e-05	0	0
K01971	0	0.00256129	0.00358446	0.00015935
K01972	0.623152	0.857559	0.64825	0.901057
K01974	0	0.00419354	0.00041836	0.000187757
K01975	0.0010029	0.0158592	0.00649715	0.00164596
K01989	0.106952	0.314367	0.336676	0.230801
K01990	4.65218	6.13247	4.59785	4.26192
K01991	2.93477	1.6578	0.894532	2.24863
K01992	5.45127	5.99287	4.16135	5.60733
K01993	1.72516	1.29792	0.929557	1.91182
K01994	0	0.000475578	0.00830106	0
K01995	0.0954056	0.324959	0.272684	0.156888
K01996	0.077555	0.27217	0.269091	0.121647
K01997	0.096319	0.259992	0.241442	0.142365
K01998	0.0960037	0.311562	0.251875	0.141073
K01999	0.0660476	0.364876	0.168564	0.171046
K02000	0.611494	0.711594	0.520476	0.658762
K02001	0.296048	0.505955	0.380832	0.19448
K02002	0.402145	0.355633	0.289357	0.570359
K02003	4.34787	6.60684	5.37188	4.68553
K02004	12.3825	8.73625	7.53991	12.137
K02005	3.21041	2.83744	1.68929	3.18128
K02006	0.07388	0.0844068	0.0887643	0.0136919
K02007	0.0451325	0.0737717	0.0702214	0.00875834
K02008	0.0545957	0.0780626	0.06427	0.00351268
K02009	0	0.0112947	0.00424195	0.00150205
K02010	0.0481089	0.158642	0.127874	0.0832329
K02011	0.0544756	0.147117	0.119041	0.0832031
K02012	0.0417506	0.239747	0.138195	0.113853
K02013	2.20602	1.29202	1.05927	2.34785
K02014	3.55792	3.20174	1.39843	2.82175
K02015	1.75883	1.55291	1.15634	1.90911
K02016	3.1569	2.44309	1.92962	3.58438
K02017	0.0231944	0.0535698	0.105296	0.0510621
K02018	0.0421612	0.108671	0.231703	0.0913381
K02019	0.00834226	0.0455525	0.00469539	0.00565197
K02020	0.0295487	0.0822929	0.150354	0.0748465
K02021	0	0.000200247	0.000666918	0
K02022	0	0.000139183	0	0
K02024	0	0.00499738	3.5348e-05	0.000320687
K02025	0.159774	0.402749	0.427386	0.162144
K02026	0.17451	0.44897	0.691653	0.188899
K02027	0.178345	0.592103	0.388015	0.294113
K02028	0.0398377	0.261893	0.248748	0.118153
K02029	0.100805	0.413102	0.152091	0.155593
K02030	0.119021	0.563644	0.29647	0.250167
K02031	0.103087	0.250611	0.0681421	0.123792
K02032	0.056841	0.0991318	0.0157797	0.0336734
K02033	0.159705	0.366427	0.0762954	0.123736
K02034	0.142644	0.429313	0.358235	0.133767
K02035	0.0923237	0.421117	0.0773796	0.158558
K02036	0.563861	0.584502	0.629155	0.563002
K02037	0.662315	0.581547	0.637999	0.704285
K02038	0.513539	0.706335	0.728715	0.71875
K02039	0.861773	0.829045	0.633177	0.899253
K02040	1.41392	1.26185	0.866287	1.41044
K02041	0.0194631	0.0991681	0.0199263	0.0373974
K02042	0.0373365	0.154016	0.0153785	0.0530044
K02043	0	0.00232538	0	6.5011e-05
K02044	0.0375218	0.107393	0.0321925	0.0400546
K02045	0.0367815	0.13163	0.0334491	0.0691947
K02046	0.014248	0.0657857	0.0209689	0.0508122
K02047	0.0171659	0.0772088	0.0197236	0.044871
K02048	0	0.00281986	0.000358889	0.000146356
K02049	0.0379757	0.14471	0.206922	0.0358214
K02050	0.0606729	0.183729	0.209107	0.096296
K02051	0.718796	0.784562	0.474457	0.291628
K02052	0.00873045	0.0163178	0.015636	0.00975747
K02053	0.00222402	0.0167951	0.0013664	0.00439842
K02054	0.00217481	0.0193559	0.0019999	0.00559356
K02055	0.00135473	0.0132812	0.00144056	0.00429216
K02056	0.00148386	0.0279504	0.00172294	0.0025426
K02057	0.00198046	0.0282498	0.00227219	0.00418653
K02058	0.000221237	0.0127282	0.00226456	0.00222163
K02062	0	0.00293587	0.00159979	0.000410308
K02063	0.000597422	0.00412452	0.00165952	0.000142252
K02064	0.000227973	0.00309469	0.00144073	0.00023433
K02065	1.21591	0.926316	0.700414	0.962336
K02066	0.868752	0.394718	0.518781	0.989775
K02067	0.964197	0.916344	0.507996	0.840517
K02068	0.594149	0.548041	0.190711	0.479261
K02069	0.653959	0.583603	0.353827	0.659855
K02071	0.031359	0.198181	0.0601231	0.0673063
K02072	0.113682	0.20484	0.192722	0.107132
K02073	0.0575363	0.237077	0.321336	0.107033
K02074	0	0.00976994	0.000492962	0.00529913
K02075	0	0.00538796	0.00045902	0.00361229
K02076	0	0.000769027	0	0
K02077	0.00159567	0.0160088	0.0237825	0.00890416
K02078	3.01508	2.3629	2.40309	2.93566
K02079	0	0.00497413	0	0.000346906
K02080	0.172202	0.0601407	0.0843815	0.146323
K02081	0.199912	0.495182	0.194954	0.123755
K02082	0.00829725	0.0451185	0.0710906	0.0691427
K02083	0.000379005	0.0416299	0.0044842	0.0304965
K02086	0.000419642	0.00711908	0.0056257	0.000186897
K02099	0.610036	0.703055	0.671162	0.356709
K02100	0.385546	0.6514	0.217952	0.0980307
K02103	0.0488244	0.0999587	0.43227	0.0683503
K02106	0.00247893	0.0498578	0.00370391	0.0243043
K02107	0.00550732	0.0112662	0.00447948	0.002783
K02108	0.91525	0.911421	0.773662	0.950675
K02109	0.527269	0.491472	0.586235	0.6188
K02110	0.321803	0.375532	0.339474	0.307245
K02111	0.685775	0.55085	0.673703	0.809626
K02112	0.874988	0.817637	0.983357	0.810689
K02113	0.903075	0.9011	0.67968	0.881197
K02114	0.891764	0.838788	0.70566	0.82998
K02115	0.875121	0.967546	0.750633	0.802415
K02116	0.00173611	0.0381585	0.00821375	0.00364663
K02117	0.855987	0.821872	0.511432	0.821155
K02118	0.412174	0.503298	0.30966	0.513384
K02119	0.034402	0.0990936	0.0353692	0.0367771
K02120	0.694206	0.961461	0.567098	0.6131
K02121	0.591246	0.695907	0.45468	0.482083
K02122	0.0105258	0.193735	0.0661223	0.0243664
K02123	0.721012	0.860708	0.621278	0.946781
K02124	0.837273	0.500147	0.48524	0.800486
K02132	0.000642628	0.000450126	0.000468397	0.000157213
K02133	0.00140608	0.00127698	0.00131353	0.0005361
K02145	1.09648e-05	2.20599e-05	0.00010075	1.94098e-06
K02147	0.000137928	0.000247555	2.85847e-05	0.00014126
K02154	0	0	0	1.88868e-05
K02160	0.0289855	0.10738	0.0347812	0.0298949
K02167	0	0.00979263	0	0.000388221
K02168	0.000969873	0.00644629	0.00338371	0.000325946
K02169	0.880015	0.299457	0.329679	0.697616
K02170	0	0.00551891	0.000164416	0.000494121
K02171	1.74255	2.47603	0.995474	1.37071
K02172	0.0154681	0.147272	0.0479984	0.0466774
K02173	0	0.0148309	0.0002235	0.000558857
K02182	0.00113143	0.00270818	0	0.000211832
K02188	0.53427	0.318449	0.327614	0.699517
K02189	0.0241311	0.109061	0.105059	0.0656005
K02190	1.03553	0.531378	0.701554	1.4165
K02191	0.000426877	0.00452632	0.00682056	0.00100991
K02192	0	0.010173	0.0335337	0.0141097
K02193	0.000783448	0.00798387	0.00173755	0
K02194	0.000749918	0.00926251	0.00419862	0.000506776
K02195	0.00206946	0.00841071	0.00910473	0.000334409
K02196	0.00245784	0.00460077	0.00177358	0.000912336
K02197	0.000465045	0.0120398	0.00178766	0.000436861
K02198	0.00285441	0.00704885	0.00843948	0.000743077
K02199	0.354522	0.0165908	0.0802947	0.101269
K02200	0.000686196	0.00250419	0.00310227	0.00011528
K02201	0	0	0.00125929	0.000414152
K02203	0.028309	0.110403	0.0542589	0.0700439
K02204	0	0.000330824	0	0
K02214	2.26992e-05	0	0	0
K02217	2.30945	2.36807	1.41651	2.31973
K02221	0.000891323	0.035911	0.0126009	0.00839999
K02224	0.708547	0.290915	0.333523	0.603888
K02226	1.26249	0.679603	0.788995	1.41008
K02227	0.717807	0.302708	0.333385	0.710869
K02230	0.712816	0.59759	0.423303	0.717941
K02231	0.744254	0.422172	0.452934	0.737053
K02232	0.665531	0.327423	0.421443	0.743889
K02233	0.753352	0.303734	0.345482	0.662
K02236	0	0.00649477	0.00230826	0.000639455
K02237	0.208224	0.233086	0.253474	0.249276
K02238	1.05885	0.875525	0.518478	0.892577
K02239	0	0	0.0015645	0.0012837
K02240	0.000137763	0.0139797	0.00415321	0.000195538
K02241	0	0.0272625	0.00838253	0
K02242	0.000650214	0.0171395	0.0136672	0.000660421
K02243	0.000739917	0.00944618	0.0071175	0.000136246
K02244	0.00142836	0.00588019	0.0067114	0.000125028
K02245	0.000675465	0.00818715	0.00643817	0.000257163
K02246	0	0.00673423	0.00374632	0
K02248	0.00023841	0.00958069	0.00355693	0.000589643
K02250	0	0.00165618	0	0
K02255	0	0.00396616	0	0.000538888
K02257	0.000349294	0.010579	0.000139854	0.000213282
K02259	0	0.000151455	0	2.21036e-05
K02261	0	0	0	3.18388e-05
K02262	0	0	0	0.00035934
K02265	0	0	0	2.09677e-05
K02274	0.000128104	0.000295834	0	0
K02275	0	0	0	9.81159e-06
K02276	0	0.000979037	0	0
K02278	0.00814606	0.0621029	0.00437889	0.0285742
K02279	0.00127405	0.246604	0.003046	0.0466259
K02282	0	0	0.000249459	0
K02283	0.0504446	0.374262	0.0917408	0.150805
K02291	8.27392e-05	0.00235568	0.00322458	0.00136394
K02297	0	0.00537963	9.63961e-05	0.000446105
K02298	0	0.0038379	0.000124703	0.000217239
K02299	0	0.00749573	0	0.000234012
K02300	0	0.0043433	0.000149907	0.000126426
K02302	0.00671215	0.020403	0.0063482	0.00304226
K02303	0.000230269	0.000611456	0.00273245	0.00175693
K02304	0.0346851	0.166931	0.0279966	0.0919391
K02313	1.09813	1.19726	1.02626	1.13473
K02314	0.602867	0.903317	0.790678	0.899553
K02315	0.739464	2.01455	1.09037	0.690887
K02316	1.48061	1.08931	0.991333	1.38826
K02317	0	0.00230098	0	8.58885e-05
K02319	0	0	0.00297485	0.00126238
K02322	0	0	0.00148757	0.000953
K02323	0	0	0.00189959	0.000330742
K02334	0.00899671	0.0357036	0.0275394	0.00988724
K02335	0.944581	0.846445	0.72757	0.920523
K02336	0	0.00426959	3.4493e-05	0.000159848
K02337	1.00172	0.809408	0.882107	1.98857
K02338	0.865754	0.998339	0.757775	1.06472
K02339	0	0.0044562	0.00130866	0.000277861
K02340	0.599864	0.979478	0.860071	0.718605
K02341	0.880144	1.33649	0.856093	1.20735
K02342	2.22428	1.60497	1.34036	2.17911
K02343	0.673088	0.828174	0.48172	0.716396
K02344	0.0010914	0.00377023	0.000735073	0.000547665
K02345	0	0.0063197	0.000207437	0.000472427
K02346	0.609523	0.693056	0.700417	0.580591
K02348	0.0373735	0.175238	0.0337842	0.00553317
K02352	0	6.47626e-05	0.000165972	0
K02355	2.03751	1.80612	1.98743	1.50399
K02356	1.18468	1.34546	1.0978	1.062
K02357	1.44881	1.24363	1.08147	1.56785
K02358	1.62153	1.38432	1.32895	1.53457
K02361	0.548896	0.648754	0.323882	0.605403
K02362	0	0.00456456	0.000108631	0.000567931
K02363	0	0.00234486	2.07354e-05	0.00020055
K02364	0	0.00295827	9.75996e-06	0.000154132
K02371	0.724595	0.785749	0.538647	0.782661
K02372	0.787619	0.577921	0.337238	0.572884
K02377	1.09452	0.548148	0.532461	1.35387
K02379	0.00512328	0.0262949	0.0934738	0.00448252
K02380	0.000269934	0.00565425	0.00181875	0.000104692
K02381	0	0.015678	2.3611e-05	8.44541e-05
K02385	0.00869681	0.0512477	0.016155	0.000469785
K02386	0	0.00252873	0	0.000413743
K02387	0.00837874	0.0875851	0.0252688	0.00634506
K02388	0.0207195	0.0768828	0.0247014	0.00948635
K02389	0.0159209	0.0756289	0.0228171	0.0050102
K02390	0.0137522	0.0725803	0.0207475	0.00326725
K02391	0.000299877	0.00228229	0	0.000427543
K02392	0.0331855	0.178772	0.0518189	0.0176053
K02393	0.000173114	0.00311165	3.90727e-05	0.000347196
K02394	0	0.0019026	0.000218533	0.000408357
K02395	0.408669	0.493132	0.374957	0.592638
K02396	0.0381933	0.0959399	0.0311918	0.107567
K02397	0.0196894	0.0921723	0.0314448	0.0610498
K02398	0.0223079	0.0243153	0.00645119	0.0397825
K02399	0	0.00820212	0.00100018	0.000781543
K02400	0.0116328	0.0817288	0.0299916	0.00784239
K02401	0.00365497	0.0712026	0.0166666	0.00429824
K02402	0	0.00424901	0	0.0004966
K02403	0	0.00698075	0.00112948	0.00152888
K02404	0.0150432	0.0212453	0.000227962	0.00233185
K02405	0.0108217	0.0902828	0.0268628	0.00834338
K02406	0.0369211	0.0798369	0.00596473	0.00658845
K02407	0.034994	0.0990683	0.0232156	0.0123851
K02408	0.0169248	0.0697264	0.0211589	0.0073945
K02409	0.0103445	0.0639807	0.0227012	0.00894417
K02410	0.0151116	0.0715202	0.0487712	0.00591581
K02411	0.00264452	0.0149118	0	0.00161996
K02412	0.0130761	0.0874101	0.0367644	0.00814997
K02413	0.0144932	0.0230151	0.00174805	0.00256629
K02414	0.0121047	0.0671952	0.0203448	0.00391274
K02415	0	0.00427568	0	0.00108542
K02416	0.0122854	0.0902647	0.0329482	0.00909797
K02417	0.0106408	0.0488055	0.0207263	0.00898015
K02418	0	0.0559465	0.0188414	0.00122361
K02419	0.0149425	0.0765318	0.0229235	0.00660715
K02420	0.00802909	0.0318719	0.00190686	0.00933446
K02421	0.00899902	0.0798884	0.0238734	0.00717106
K02422	0.0164444	0.0859283	0.0257843	0.00650474
K02423	0	0.00389918	0	0.000433342
K02424	0.0367574	0.0440664	0.179522	0.0253517
K02425	0	0.00378671	4.75194e-05	0.000134092
K02426	0.656328	0.583848	0.653954	0.681456
K02427	0.00157452	0.00929759	0.0040607	0.00100502
K02428	1.28608	1.00464	1.08173	0.939769
K02429	4.26017	2.18324	1.84228	3.83729
K02430	0	0.00900772	0.000257229	0.000638519
K02431	0.00318627	0.0992348	0.057051	0.0404924
K02433	0.073886	0.23444	0.102624	0.120442
K02434	0.071658	0.272714	0.12223	0.160517
K02435	0.0390005	0.287359	0.135591	0.120472
K02436	0	0.00395314	0	0.000205513
K02437	0.945675	0.551765	0.683489	1.05171
K02438	0.000349213	0.00350294	0.00172566	0.000297156
K02439	0.00953402	0.0344715	0.0069245	0.0398442
K02440	0.186886	0.308683	0.168814	0.193354
K02441	0	0.00366701	0.00265763	0.000225501
K02443	0.0305467	0.0509197	0.107524	0.00436261
K02444	0.00154586	0.0147029	0.000778408	0.000359392
K02445	0.154811	0.432128	0.223805	0.150112
K02446	0.00948437	0.0568264	0.0339495	0.0407085
K02450	0.00896265	0.00605501	0.00975582	0.000426292
K02451	0	0.00167965	0	0.000227941
K02452	0	0.0163436	0	0.000583879
K02453	0.00359437	0.00706148	0.0267684	0.00427071
K02454	0.000495482	0.00790197	0.00746263	0.00762424
K02455	0	0.0111773	0.0025592	0.000860751
K02456	0	0.0539364	0.00175106	0.0326242
K02457	0	0.00297139	0	0.000137825
K02458	0	0.0213762	0.00168979	0.00109173
K02459	0	0.0129445	0.00150388	0.00038057
K02460	0	0.00849759	0	0.000684659
K02461	0	0.00346995	0	0.000904501
K02462	0	0.0169657	0	0.000483294
K02463	0	0.000219438	0	0
K02464	0	0.0147474	0	0.000305473
K02465	0	0.000788838	0	0
K02466	0	0.010724	0.00278464	0.000429259
K02467	0	0.00313371	0	8.22585e-05
K02468	0	0.0183756	0.000634369	0.000619347
K02469	0.825201	0.986247	0.87754	1.01707
K02470	1.01253	1.03103	1.04845	0.731163
K02471	0.00316334	0.0536609	0.00362665	0.0364523
K02472	0.368595	0.0410551	0.465504	0.464007
K02473	0.982628	0.221765	0.161185	0.144987
K02474	1.12588	0.289823	0.391065	0.346724
K02476	0	0.000169008	0	0
K02477	2.89221	1.87929	1.33803	2.16832
K02478	0.757692	0.621033	0.426169	0.387757
K02480	0.393966	4.82451e-05	0.0141399	0.0707941
K02481	1.41279	1.15699	0.761822	1.34381
K02482	0.582952	0.199628	0.363026	0.470357
K02483	0.425874	1.11133	0.798602	0.601493
K02484	0.317045	0.445833	0.227608	0.472959
K02485	0	0.0052273	4.30598e-05	0.000424341
K02488	0.000861113	0.0313818	0.00080027	0.016544
K02490	0	0.000996032	0	0
K02492	0.0233497	0.123428	0.0457142	0.0573534
K02493	1.23961	1.03541	0.610895	0.998765
K02494	0.00160852	0.00789144	0.00118045	0.0003232
K02495	0.216057	0.559203	0.375359	0.123718
K02496	0.000735037	0.0041957	0.00323633	0.000337844
K02498	0.000388976	0.00589459	0.00215151	0.000437887
K02499	0.341027	0.41648	0.275604	0.431508
K02500	0.72626	0.723244	0.665719	0.808958
K02501	0.726543	0.810193	0.817139	0.776682
K02502	0.0468709	0.221405	0.0891373	0.103923
K02503	1.23017	1.24253	0.948938	0.971477
K02504	0.00122725	0.00443296	0.00139278	0.000305211
K02505	0.000730103	0.00480633	0.00144213	0.000556792
K02506	0.000720322	0.00116944	0.000153588	0
K02507	0.00108388	0.0048937	0.00129257	0.000396811
K02508	0.250823	0.191776	0.113558	0.372497
K02509	0	0.00124504	9.67019e-05	0
K02510	0.00482956	0.00699334	0.00494205	0.00669329
K02511	0	0.000251117	0	0
K02517	1.30173	1.16165	0.606257	0.826433
K02518	1.77402	1.51301	1.97985	1.41205
K02519	0.732173	0.692774	0.570243	0.758535
K02520	0.613668	0.566021	0.51275	0.590214
K02521	0.0012579	0.00325063	0.00224984	0.000703219
K02523	1.17848	0.853536	0.496346	0.804119
K02525	0	0.00839828	0.0021688	0
K02526	0.00247864	0.0265053	0.00550233	0.00314888
K02527	0.827404	0.70604	0.604283	0.943165
K02528	0.933446	0.887941	0.660126	0.753723
K02529	4.3742	2.02992	1.77143	2.12217
K02530	0.000285983	0.0180908	0.00745378	0
K02531	0.00129616	0.0277392	0.0120908	0.0036553
K02532	0	0.0108315	0.000591935	0.00492421
K02533	0.000321394	0.00905161	0.000432481	0.00068533
K02535	0.000569258	0.0451234	0.00421155	0.0280973
K02536	0.437738	0.418654	0.401847	0.467685
K02538	0.00284931	0.0470771	0.00596767	0.0491118
K02548	1.56385	0.856388	0.488309	0.93937
K02549	0.00550998	0.00391467	0.123165	0.000494881
K02550	0	0.00154364	0	3.6699e-05
K02551	0.502599	0.624363	0.704737	0.931444
K02552	0.00153084	0.00764026	0.00674541	0.000826788
K02553	0	0.00646768	0.00138129	0.000117037
K02554	0.000276971	0	0.000195462	0.000382734
K02556	0.0178014	0.0432749	0.00908187	0.00837239
K02557	0.847153	0.464003	0.28461	0.307858
K02558	0.197949	0.0642338	0.194832	0.211022
K02560	0.000449706	0.00565128	0.000611309	0.000643299
K02562	0	0.0030871	4.85084e-05	0.000421709
K02563	0.897658	0.611032	0.600496	0.850075
K02564	2.55563	1.7245	1.4592	1.88253
K02565	0.0179325	0.0334607	0.00342068	0.0168011
K02566	0.136534	0.327915	0.167385	0.122583
K02567	0.00490771	0.00679631	0.00209145	0.000813258
K02568	0	0.00649683	0.0041024	7.04152e-05
K02569	0.00055431	0.00366738	0.00210055	0.000360223
K02570	0.000874785	0.00575399	0.00151129	0.000417779
K02572	0	0.00885726	0.000967807	0.00073571
K02573	0.00300877	0.00653039	0.000604728	0.000906258
K02574	0.193364	0.337036	0.198493	0.22945
K02575	0.00266396	0.0102207	0.00573879	0.000932181
K02584	0.00196632	0.0113522	0.0278983	0.0398609
K02585	0.000604292	0.00198129	0.0040694	0.000602722
K02586	0	0.0464351	0.00025544	0.0237345
K02587	0.0245273	0.111818	0.0130474	0.0502743
K02588	0.0603678	0.18604	0.0339066	0.0863417
K02589	0.0121554	0.00698255	0.00194576	0.00107403
K02590	0.0121913	0.00278536	0	0.00057028
K02591	0	0.000443907	6.43188e-05	0
K02592	0	0.000118049	0	0
K02594	0	0.0229879	7.93248e-06	0.000111157
K02598	0.00119658	0.0339449	0.00180904	0.0026173
K02600	1.19189	1.2147	1.04998	1.17364
K02601	2.25144	1.4655	1.31008	2.41631
K02604	0	0	0	1.91449e-05
K02609	0	1.85594e-05	0	0.000186464
K02610	0	7.19887e-06	0	0.000733083
K02611	0	0.000685628	0	4.77035e-05
K02612	0	0.000126173	0	0.000953806
K02613	0	0.000225054	0	0.000197915
K02614	1.12456	0.794132	0.511207	0.861439
K02615	0	5.95945e-05	0	0.000234883
K02616	0	5.83285e-05	0.000100955	0.00031376
K02617	0	0.000453616	0	0.000144803
K02618	0	0.000119955	0	0.000199124
K02619	0.866318	0.702808	0.413814	0.764078
K02621	0.85066	0.775939	0.529836	0.763763
K02622	1.24567	0.750335	0.689743	1.15992
K02624	0	0.000107398	0	0
K02625	0	3.95585e-06	0	0
K02626	0.0902758	0.0295518	0.0534018	0.10915
K02639	0	0	0.00064729	0
K02647	0.252085	0.323569	0.402235	0.134731
K02650	0.0346971	0.172707	0.0475042	0.0310086
K02651	0.00617634	0	0.0569384	0.0334597
K02652	0.0365854	0.182782	0.0819515	0.124436
K02653	0.0264099	0.199788	0.0863343	0.105213
K02654	0.0343358	0.361026	0.101221	0.0881728
K02655	0.000306033	0	0.0370708	0.000470591
K02656	0.00046245	0	0.00257559	0.000174864
K02662	0.021957	0.146962	0.0229967	0.0528717
K02663	0.00156807	0.010428	0.00294485	0.00138528
K02664	0	0.0505065	0.00173441	0.0332897
K02666	0	0.0407354	0.0410328	0.0249972
K02667	0	0.000157959	0	0
K02669	0.025028	0.204239	0.0622733	0.117564
K02679	0.00171422	0.00658039	0.00144551	0.000342088
K02680	0.000314924	0.0126336	0.00126615	0.00101645
K02681	0.000758529	0.00981314	0.0016975	0.00126186
K02682	0.000429842	0.00452086	0	0.000217536
K02683	0	0	0.0015754	0.000194294
K02686	0.000597866	0.0085023	0.00247149	0.000377187
K02687	0.986851	1.15563	0.642842	0.860102
K02688	0	0.00941811	1.42866e-05	0.000152349
K02704	0	0	2.48593e-06	0
K02736	0	0	0	6.19631e-05
K02742	0.00135999	0.00454751	0.00155226	0.000462864
K02744	0.000532719	0.036723	0.0584826	0.00541999
K02745	0.00326421	0.0460573	0.0534958	0.0192468
K02746	0.00028504	0.0392525	0.076461	0.0561505
K02747	0.000285585	0.0460292	0.0844418	0.073499
K02750	0.000102011	0.0137891	0.000902526	0.000508704
K02753	0	0.00162691	7.37239e-05	5.74077e-05
K02757	0.00209741	0.0617512	0.140774	0.0107057
K02759	0.00675635	0.0881893	0.0231033	0.0567975
K02760	0.00689886	0.116483	0.0430289	0.0681564
K02761	0.00305882	0.0869749	0.0205834	0.0383124
K02768	0	0.0434399	0.00112521	0.00104163
K02769	0.000786156	0.0514375	0.000259723	0.00162734
K02770	0.0348793	0.193494	0.205168	0.0711084
K02771	0.000291497	0.000943484	0.00251761	0
K02773	0	0.0559075	0.00361495	0.00044201
K02774	0	0.0657315	0.000995698	0.00191591
K02775	0.343183	0.516694	0.391014	0.445918
K02777	0.0267303	0.04633	0.222239	0.0219763
K02779	0.000218462	0.00158137	0.00137854	0.000315156
K02781	0.000711461	0.0384523	0.00342355	0.00329974
K02782	0.000855344	0.0219631	0.00262834	0.00133198
K02783	0	0.0203982	0.00559786	0.00134355
K02784	0.277889	1.0023	0.671732	0.437894
K02786	0	0.0234169	0.00670022	0
K02788	0	0.0237257	0.00328428	4.74852e-05
K02791	0.0133901	0.0452776	0.114377	0.000601794
K02793	0.00134294	0.0435804	0.00389076	0
K02794	0.00193737	0.0762414	0.0102455	0.00252249
K02795	0.00338287	0.0790056	0.034678	0.00418771
K02796	0.00356168	0.0752699	0.037943	0.00424692
K02798	0.00052774	0.0249093	0.000719126	0.00222307
K02800	0.0455732	0.130118	0.0342646	0.00394907
K02803	0	0	0	0.000414152
K02804	0.0522056	0.140892	0.112988	0.0899
K02805	0.00275076	0.0212888	0.0214499	0.00522905
K02806	0.00145188	0.00470622	0.00325901	0.000619069
K02810	0.0350021	0.0878229	0.120751	0.0399026
K02812	0	0.0148492	0.000392297	0
K02813	0	0.0181514	0.00107129	0.000198894
K02814	0.000744819	0.0124097	0	0.000236918
K02815	0	0.0159235	0.000205642	0.000115074
K02819	0.000243755	0.0192825	0.0018654	0.000199452
K02821	0.000526521	0.0476041	0.00557548	0.00233128
K02822	0.000387199	0.0711744	0.0087996	0.0027067
K02823	0.837302	1.04221	0.84567	1.05018
K02824	0.13897	0.375667	0.218297	0.154801
K02825	0.0067479	0.0798423	0.0403285	0.058579
K02827	0	6.93666e-05	0	0
K02828	0	0.000231101	0	0
K02834	1.11412	0.98451	0.768526	0.93437
K02835	0.603943	0.83163	0.787211	0.760104
K02836	0.765934	0.934211	0.761863	0.842707
K02837	0.653913	0.909393	0.857232	0.592142
K02838	0.6083	0.639345	0.628892	0.629405
K02839	0.265982	0.044634	0.0336498	0.0601546
K02840	0	0.00104024	0	0
K02841	0.000131295	0.00956056	0.000997796	0.000401927
K02843	0.00627683	0.0528261	0.0652279	0.0580665
K02844	0	0.00772704	0.000756461	0.000695355
K02846	0	0.00275318	0.000155868	0.000193993
K02847	0.00205914	0.00965827	0.147891	0.146279
K02848	0	0.0045811	9.00697e-05	0.000922486
K02849	0.0945247	0.0702632	0.0268831	0.0402612
K02850	0	0.00298042	0.000137089	4.59766e-05
K02851	0.889497	0.548198	0.497157	0.800283
K02852	0.104342	0.00378631	0.266145	0.258672
K02853	0	0.0036385	9.55468e-06	0.000169096
K02854	0	0.00357683	0.000518895	0.000174339
K02855	0.0101433	0.0203037	0.00484081	0.00239536
K02856	0.480658	0.578692	0.233234	0.554351
K02858	0.297961	0.252444	0.254151	0.678616
K02860	1.00752	1.13363	0.721661	1.02479
K02863	1.59935	1.24842	1.55195	1.48618
K02864	1.09061	1.0651	1.055	1.36309
K02866	0	0	0.0021556	0
K02867	0.924492	1.23684	1.35026	0.816265
K02869	0	0	0.000529037	0.000308584
K02871	0.962738	0.962692	1.00291	0.807654
K02874	1.8304	1.26255	1.66753	1.43894
K02875	0	0	0.00149781	0.000862345
K02876	0.69751	0.682633	0.90448	0.601368
K02877	0	0	0.000811758	0
K02878	1.38795	1.53815	1.52518	1.17712
K02879	0.777487	0.75713	0.914459	0.74772
K02881	1.00512	1.26216	1.37465	1.26704
K02883	0	0	0.00355794	0.000780386
K02884	1.05925	0.77113	0.805692	0.711589
K02885	0	0	0.000903759	0.000212673
K02886	1.52471	1.37171	1.46795	1.57927
K02887	1.17341	1.22907	1.49011	0.996243
K02888	1.34751	1.6835	1.34936	1.37771
K02889	0	0	0.0015908	0.0016059
K02890	0.98956	1.19208	1.19469	0.970788
K02892	1.19803	1.34376	1.30116	1.49645
K02894	0	0	0	2.29303e-06
K02895	1.47901	1.41484	1.39412	1.40948
K02897	0.835596	0.895579	0.60841	0.911566
K02899	1.16027	1.07165	1.11795	1.07318
K02902	1.09292	1.44371	1.61081	1.00039
K02904	0.737263	1.08429	1.06351	0.715951
K02906	1.23557	1.20639	1.37069	1.28507
K02907	0.767722	0.877006	0.817377	0.563013
K02908	0	0	0.00102139	0.000635491
K02909	1.25272	1.48516	1.78217	1.10058
K02910	0	0	0.00140889	0
K02911	0.65686	0.859027	0.95422	0.640753
K02912	0	0	0.000649272	0.000567128
K02913	1.15667	1.05136	1.74047	0.662616
K02914	0.587804	1.02257	1.38038	0.824993
K02915	0	0	0.00122644	0.000357677
K02916	0.70783	1.09998	1.40171	0.931832
K02919	1.07129	1.69222	2.23733	0.887659
K02921	0	0	0	0.00106097
K02922	0	0	0	0.00355369
K02924	0	0	0.00520675	0.00246867
K02926	0.994883	1.03532	1.13962	1.16738
K02927	0.00016339	0.000180013	0.0018431	0.000241352
K02929	0	0	0.000568592	0.000676973
K02930	0	0	0.00228757	0.0012392
K02931	1.58962	1.49913	1.56932	1.58997
K02933	1.17171	1.08951	1.06883	1.06043
K02935	0.606517	0.641799	0.674226	0.68792
K02936	0	0	0.00526514	0.000767697
K02939	1.12332	1.00198	0.99221	1.13676
K02944	0	0	0.00150996	0.000850691
K02945	0.471321	0.494344	0.504193	0.414633
K02946	0.824812	0.821693	1.23197	0.758343
K02948	1.82513	1.57274	1.7623	1.60371
K02950	1.08546	0.988111	1.04509	0.986512
K02952	1.13808	1.12742	1.06401	0.857735
K02954	1.31167	1.42998	1.59268	1.1248
K02956	1.55122	1.33205	1.57299	1.2817
K02959	0.628218	0.721013	0.837701	0.584526
K02961	2.00164	1.5302	2.08333	1.61091
K02963	1.73858	1.62876	2.05739	1.48059
K02965	1.31421	1.44936	1.75583	1.10854
K02966	0	0	0.000607291	6.61252e-05
K02967	0.797662	0.71853	0.716246	0.56752
K02968	1.0023	0.865946	0.91768	0.97125
K02970	0.879774	0.871944	1.39854	0.676452
K02972	0	0.00853177	0.00124663	0
K02974	0	0	0.00162939	0.00154292
K02977	0	0	0.000335232	0
K02978	0	0	0.00137243	0
K02979	0	0	0.00150536	0.00183984
K02982	1.00765	0.909764	1.12914	0.928826
K02984	0	0	0.00138407	0.000652344
K02986	1.36228	1.36376	1.54002	1.23223
K02987	0	0	0.000681677	0.000910451
K02988	1.13271	1.09481	1.02418	1.00011
K02989	0	0	0	4.65521e-05
K02990	0.950797	1.03718	0.901242	0.900557
K02991	0	0	0.000458903	0.000491806
K02992	1.59074	1.70573	1.8831	1.45925
K02994	1.29067	1.25669	1.66555	1.25387
K02995	0	0	0.00263066	0
K02996	1.0675	1.10773	1.11635	1.1063
K03017	0	0	0	4.19542e-05
K03040	1.59838	1.43397	1.76899	1.42411
K03041	0	0	0.00288652	0.000377156
K03042	0	0.000137773	0.00235151	0.00161102
K03043	0.959267	0.919863	0.938792	0.771007
K03044	0	0	0.000606177	0.00028221
K03045	0.0010053	0.0102712	0.00388142	0.00034501
K03046	0.942092	0.822796	0.815329	1.09874
K03047	0	0	0.0018096	0.00160975
K03048	0.000720206	0.0221676	0.00622271	0.000253389
K03049	0.000973243	0.0091993	0.00554168	0.00119361
K03050	0	0	0.00192763	0
K03051	0	0	0.000483398	0.00110441
K03053	0	0	0.00262366	0
K03056	0	0	0	0.00163935
K03057	0	0	0.00391678	0.0012106
K03059	0	0	0.00265221	0.00146398
K03060	0.0677538	0.158656	0.0715293	0.0888982
K03061	0	0	0	3.6698e-05
K03070	0.622754	0.79414	0.649286	0.768826
K03071	0	0.00660758	0.00475796	0.0010653
K03072	0.0362112	0.0770377	0.0271683	0.0531238
K03073	1.16521	1.04276	0.711768	1.03767
K03074	0.025918	0.13407	0.0276631	0.0580554
K03075	0.666446	0.748475	0.683896	0.586217
K03076	1.0934	0.900993	0.810565	0.996722
K03077	0.444022	0.552962	0.265589	0.68726
K03078	0	0.00808103	0.000493946	0.000273695
K03079	0.140423	0.1606	0.192497	0.299851
K03083	4.49139e-05	0	0	0
K03086	0.62344	0.699295	1.09167	0.533693
K03087	0.000289923	0.00375986	0.00033825	0.00162763
K03088	6.26635	8.71837	4.77626	5.68108
K03089	0.00104936	0.0124486	0.00211408	0.000774121
K03090	0.000634219	0.0198815	0.00201353	0.000221659
K03091	0.172835	0.765806	0.465573	0.357489
K03092	0.751962	0.341896	0.341258	0.626048
K03093	0	0.00047473	0	0
K03095	0.000493466	0.00542774	0.00129863	0.00158745
K03098	0.168593	0.0633425	0.161448	0.176107
K03100	4.5828	2.58165	1.61939	2.71027
K03101	1.327	1.23162	1.12176	1.00539
K03105	0	0	0.00214855	0.000707316
K03106	0.768858	0.712655	0.745942	0.987048
K03110	0.502	0.660599	0.793647	0.468394
K03111	2.00689	2.26303	1.06333	1.55498
K03112	0	0.00435868	2.68462e-05	0.00015377
K03113	0.676597	0.934007	0.567228	0.800036
K03115	0	0.000383346	0	0
K03116	0.393004	0.6258	0.552824	0.478565
K03117	0.0119864	0.026444	0.0914408	0.00601754
K03118	1.0255	1.17064	0.614464	0.866348
K03119	0	0.0106837	9.83937e-05	0.000472351
K03120	0	0	0.00115307	0.00139055
K03124	0	0	0.00196885	0.000389791
K03136	0	0	0.00292956	0.000909699
K03142	0	0	0	7.20824e-05
K03147	0.858825	0.641972	0.640082	0.85908
K03148	0.00065896	0.0512927	0.00799889	0.0319268
K03149	0.281036	0.45445	0.448641	0.673206
K03150	1.02201	1.26728	0.798364	1.47404
K03151	0.0761478	0.266845	0.272633	0.127688
K03152	1.03222	0.90267	0.811331	1.17215
K03153	0	0.000453504	0	8.74322e-05
K03154	0.458722	0.686624	0.351647	0.739433
K03166	0	0	0.00173311	0.000606995
K03167	0	0	0.00229117	0.00105968
K03168	1.10787	0.835052	0.621281	1.03439
K03169	1.46952	2.67137	1.97387	1.75189
K03177	1.00692	0.904036	0.779126	0.881202
K03179	0.046016	0.1798	0.0381699	0.00880196
K03181	0	0.00521312	0.0016059	0.00085618
K03182	0.032306	0.237961	0.024596	0.0101495
K03183	0.922977	0.771115	0.783673	1.00067
K03184	0	0.00390378	0	0.000245717
K03185	0	0.00311878	0	0.000162183
K03186	0.0398816	0.251259	0.0252973	0.0463315
K03187	0.126198	0.11313	0.121215	0.0557245
K03188	0.089746	0.0979528	0.122659	0.0530143
K03189	0.139315	0.088255	0.120874	0.0783928
K03190	0.0953493	0.0899697	0.112866	0.0564102
K03191	0	0.00690233	0.00131225	0
K03194	0	0.0036738	0	0
K03195	0	0.000537209	0	0
K03196	0	0.00035785	0	0
K03197	0	0.000537215	0	0
K03199	0	0.000171758	0	0
K03205	0.479888	1.77178	1.36451	0.471657
K03207	0	0.00296016	0	0.000202411
K03208	0	0.00211116	0.000394693	0.000158928
K03210	0.545032	0.909471	0.885916	0.629261
K03212	0.000187583	0.0036873	0.00122762	9.26142e-05
K03214	0.00061242	0.00276566	0.000932244	0.000262161
K03215	0.831853	1.02753	0.980881	1.2797
K03216	0.0754001	0.343379	0.322682	0.132439
K03217	0.985415	0.971549	0.806762	1.01517
K03218	1.37434	1.01762	0.953784	1.74109
K03219	0	0.00401257	0.0015803	0.000419364
K03220	0	0.00362803	0	0.000127174
K03221	0	0	0	0.000228807
K03222	0	0.0020931	0	0
K03223	0	0.00341771	0	0
K03224	0	0.00265205	0.00213893	0.000863209
K03225	0	0.000410205	0	1.66537e-05
K03226	0	0.00415372	0.000631298	0.000445514
K03227	0	0.00315661	0.000644149	0
K03228	0	0.00485089	0.00144052	0.000339665
K03229	0	0.00494019	0	4.53539e-05
K03230	0	0.00373373	0.00256427	0.00101102
K03231	0	0	0.000809422	0.000704962
K03232	0	0	0.00620114	0.00212195
K03234	0	0	0.00198742	0.0013618
K03236	0	0	0.00233233	0.000552203
K03237	0	0	0.000806847	0.000831431
K03238	0	0	0.00126074	0.00139891
K03242	0	0	0.00299506	0.000390628
K03243	0	0	0.00209519	0.00108263
K03263	0	0	0.00134254	0.000478228
K03264	0	0	0.00103661	0.000564584
K03265	0	0	0.00106135	0.000381985
K03269	1.23607	0.973913	0.73083	0.9536
K03270	1.15975	0.69969	0.6426	0.944405
K03271	0.304254	0.0414103	0.345366	0.244061
K03272	0.00489264	0.0472194	0.0297884	0.0343596
K03273	0.0130155	0.0454198	0.137134	0.0716229
K03274	0.0104608	0.0470939	0.0378358	0.0616866
K03275	0.00164544	0.00870658	0.00084398	0.0275818
K03276	0	0.0111591	0.000298415	0.0029085
K03279	0	0.000277032	0	0
K03281	0.927019	0.719061	0.55972	0.842597
K03282	0.384711	0.520191	0.538129	0.466666
K03283	2.56187e-05	0.000207193	0.0012228	6.91908e-05
K03284	1.43958	1.51244	1.32492	1.85775
K03285	0.000104428	0	0.000433751	0.00024913
K03286	1.52661	1.44226	0.591031	1.307
K03288	0	0.000607831	0	0
K03289	0	0.00331779	4.70615e-05	0.000119291
K03290	8.69165e-05	0.00284443	0.000374355	0.000188888
K03291	0.000719699	0.00285637	0.00143922	0.000670219
K03292	1.74063	0.780628	1.25241	0.946212
K03293	0.00314095	0.0223812	0.00476004	0.008037
K03294	0.575634	0.399772	0.448903	1.06753
K03296	2.45585	1.83029	1.49114	2.79343
K03297	0.0454161	0.115357	0.210851	0.0696572
K03298	0.000790262	0.0043676	5.71719e-05	0
K03299	0.231193	0.178857	0.114497	0.167836
K03300	0.0155275	0.0302105	0.169827	0.0255877
K03301	0.00147674	0	0.0249805	0.000220188
K03303	0.194999	0.279249	0.125926	0.245125
K03304	0	0.00533694	0.00208898	0.000536419
K03305	1.19893	0.940577	0.631996	1.00004
K03306	0.58617	0.350996	0.226575	0.395565
K03307	2.01498	1.66306	1.18297	2.25839
K03308	1.02372	1.0684	0.768953	1.05829
K03309	0	0.000261637	0	0
K03310	0.960746	0.835219	0.772432	0.898532
K03311	0.00693095	0.085232	0.0474132	0.0369904
K03312	0.444237	0.353232	0.187787	0.718726
K03313	0.670649	0.541706	0.392481	0.61327
K03314	0.000896859	0.00231997	0.00279575	0.00015308
K03315	0.819877	0.65887	0.358596	0.790586
K03316	0	0	0.000487797	0
K03317	0.153706	0.0394379	0.132777	0.161334
K03319	0.00782257	0.00766707	0.00822078	0.0248939
K03320	0.521637	0.521158	0.203546	0.411558
K03321	1.17412	0.785814	0.757806	1.20915
K03322	0.649574	0.878901	0.576239	0.71175
K03324	1.12301	1.1958	1.61735	1.09931
K03325	0.296383	0.163688	0.126101	0.467286
K03326	0.0464195	0.0773828	0.0154647	0.0577983
K03327	2.83146	2.15185	1.5063	2.22762
K03328	0.00394673	0.00905045	0.0321442	0.00194447
K03329	0	0.00265924	0	1.8061e-05
K03330	0	0	0.0017445	0.000480455
K03332	0.912123	0.470475	0.28786	0.714804
K03335	0.124389	0.0619821	0.0843245	0.115559
K03336	0.00401942	0.0225732	0.00445611	0.0065459
K03337	0.0146795	0.0507845	0.0103751	0.0169531
K03338	0.000244826	0.0215087	0.00236921	0.000975916
K03340	0.679726	0.362395	0.437816	0.866152
K03342	0.00105462	0.00485251	0.00650915	0.000328825
K03346	9.45769e-05	0.0094962	0.00451652	0.00040056
K03350	0	3.74484e-06	0	0
K03351	0	0.000160913	0	0
K03365	0	0	0.00142021	0.000815717
K03366	0.000908	0.0286843	0.0080832	0.00650188
K03367	0.338324	0.0814796	0.0719011	0.183815
K03381	0	7.07812e-05	0	0
K03382	0.000152422	0.00143267	0	3.49467e-05
K03385	0.512944	0.265434	0.252074	0.394024
K03386	0.290658	0.38997	0.271641	0.284859
K03387	0.882759	0.481056	0.28181	0.592406
K03388	0.435088	0.285717	0.182549	0.165563
K03389	0.340823	0.157524	0.0513258	0.0932971
K03390	0.349368	0.0291647	0.0102763	0.0693183
K03394	0.509629	0.206987	0.247087	0.502208
K03399	0.000800394	0.00371486	0.00519737	0.000593879
K03402	1.01926	0.901066	0.912068	1.16467
K03404	0.000720943	0.0345113	0.00138521	0.0195875
K03405	0.00505528	0.0344376	0.000895734	0.0169599
K03406	0.223625	0.34162	0.189323	0.0981277
K03407	0.0338221	0.0730745	0.0171579	0.0299219
K03408	0.0702123	0.103865	0.011706	0.0450842
K03409	0	0.000331563	0	0.000167068
K03410	0.0179739	0.099907	0.033596	0.00941814
K03411	0.0108522	0.0287379	0.00654545	0.00882474
K03412	0.0471646	0.0660799	0.00863214	0.0304427
K03413	0.0591476	0.220959	0.183403	0.047953
K03414	0	0.00285346	0.000132851	7.98446e-05
K03415	0.0204358	0.0922416	0.0236043	0.00955016
K03416	2.70662e-05	4.40765e-05	0	6.41849e-06
K03417	0	0.000505071	3.38356e-05	0.000168254
K03420	0	0	0.00204904	0.000493446
K03421	0	0	0.00386886	0.000634893
K03422	0	0	0.00289541	0.000623629
K03424	2.3017	1.64244	1.10098	1.76764
K03425	0	0.00516981	0	0
K03426	0.850471	0.422627	0.510983	0.643457
K03427	1.32325	1.71977	2.1626	1.82918
K03429	0.0194877	0.0925341	0.0228235	0.0651455
K03430	0.744238	0.391998	0.319842	0.712011
K03431	0.107009	0.342611	0.354326	0.177457
K03432	0	0	0.00209118	0.000144334
K03433	0	0	0.0010634	0
K03434	0	0	0	5.31697e-05
K03435	0	0.00240479	7.2455e-05	0.000309638
K03436	0.0357894	0.195056	0.195413	0.0615627
K03437	0.608657	0.87364	0.563599	0.574746
K03438	1.19232	1.10624	0.942495	1.12781
K03439	1.18154	0.95197	1.08266	0.87121
K03442	1.03642	0.956253	0.810891	1.13596
K03444	0.0288789	0.115637	0.0302185	0.0073792
K03445	0	0.00374007	0.000313706	0.000246244
K03446	0.58293	0.408696	0.106809	0.135904
K03449	0.00138521	0.0146875	0.0148252	0.0156634
K03451	0.00294569	0.00487767	0.00745027	0.00104197
K03453	1.26912	0.58971	0.669415	0.913863
K03455	1.61236	1.16592	1.02689	1.57306
K03457	0.000420171	0.00260923	0.00490399	0.0033461
K03458	0	0.00680669	0.00094901	0.00270765
K03459	0	0	0	0.000676683
K03462	0	0	0.010969	0.00068555
K03464	0	0.000546434	0	0
K03465	0.0861076	0.331794	0.324331	0.123694
K03466	0.601834	0.628781	0.572864	0.764935
K03468	0	0.00375819	4.63919e-05	0.000225073
K03469	1.11941	0.689772	0.796876	0.854778
K03470	0.910862	0.978683	0.784784	1.1389
K03471	0.002265	0.0398402	0.0202489	0.0270579
K03472	0	0.00688621	0.000166089	0.000588142
K03473	0.980691	0.384026	0.259917	0.790803
K03474	0.973269	0.880023	0.704166	1.12442
K03475	0.00366025	0.0719983	0.00818911	0.00239801
K03476	0.00347043	0.0179004	0.00280326	0.00642795
K03477	0	0.00483304	5.38368e-05	0.00012371
K03478	0	0.0636947	0.000478373	0.0257395
K03480	0.00277884	0.0196512	0.0100031	0.0438257
K03481	0	0.0131842	0	0
K03482	0	0.00449128	0	0.000399508
K03483	0.00378693	0.0387748	0.00384079	0.000340235
K03484	0.0406355	0.109282	0.109556	0.0627605
K03485	0	0.00558429	0.000118227	0.000252836
K03486	0.000305111	0.0357974	0.0114491	0.000272624
K03487	0	0.00319472	0.00087343	0.000189338
K03488	0.0518114	0.107967	0.24056	0.0382669
K03490	0	0.00645884	0.013208	0.00885983
K03491	0.00300049	0.0764502	0.00481302	0.00177749
K03492	0	0.00498977	9.89449e-05	0
K03493	0	0.000251679	4.24557e-05	0
K03495	0.744588	0.950478	0.833447	0.993614
K03496	3.9932	5.55148	3.13493	3.9094
K03497	2.48457	3.29555	2.83876	2.58212
K03498	1.60912	1.65413	1.44487	1.65192
K03499	2.2015	1.78173	2.33667	1.95237
K03500	0.0533058	0.264407	0.175188	0.106383
K03501	0.949078	0.952673	0.716428	0.817386
K03502	0.432591	1.14876	0.697817	0.781028
K03503	0.253165	0.296689	0.225322	0.0502928
K03516	0	0.00528665	0	0.000902511
K03517	0.98614	0.746196	0.622113	0.814595
K03518	0.033728	0.106897	0.180916	0.0542904
K03519	0	0.00375073	0	0
[truncated: 4,315 more rows]

## Sheet: Supplementary Table 2
Table S2. MetaLAFFA-calculated KEGG module abundances for example HMP samples.
Module	SRS011061	SRS012273	SRS011134	SRS011239
M00017	4.60807	4.1555	3.70229	4.96321
M00018	3.43141	3.739	2.9246	3.72295
M00014	0.567946	0.81304	0.957834	0.946196
M00129	1.17982	0.776838	0.937778	0.942342
M00361	6.05719	4.82145	3.67818	5.2946
M00362	6.4129	5.18231	4.52562	6.32508
M00026	6.59938	7.55234	6.0353	6.19437
M00022	4.77627	5.48183	4.76049	4.92197
M00346	3.52042	2.99968	2.39882	3.07414
M00532	2.74876	2.62038	1.87058	2.82409
M00088	0.0437532	0.183226	0.230945	0.168938
M00095	0.0420677	0.233738	0.256019	0.181136
M00373	1.68659	1.90516	1.61034	1.57065
M00009	9.09905	8.45644	6.74392	9.38616
M00011	10.1952	8.63351	6.70284	10.2835
M00012	1.29977	2.28661	1.89602	2.39046
M00168	0.9301	0.921796	0.621558	0.800545
M00173	12.8071	12.2761	10.4539	15.1627
M00374	5.45948	6.77901	5.4585	7.18427
M00169	1.58423	1.5532	1.34726	1.71237
M00172	1.18887	1.18499	1.01566	1.28736
M00010	2.02995	1.98447	2.05712	2.637
M00004	8.13624	6.65333	5.17786	7.98923
M00006	2.77202	1.7871	1.20186	2.26574
M00008	2.75222	2.56937	1.91411	2.57151
M00061	3.73542	2.85869	2.84794	3.84996
M00432	2.64488	3.67154	3.23753	3.34015
M00535	3.15272	3.64703	3.23115	3.425
M00019	4.11589	5.38528	4.7533	4.03578
M00570	4.64813	5.87425	5.33302	4.79175
M00537	0	0.000549491	8.00492e-05	8.45981e-05
M00538	0	0.000274746	4.00246e-05	4.2299e-05
M00020	2.05248	2.32468	2.22529	2.183
M00083	8.03689	5.85253	4.74818	7.93987
M00572	7.48252	4.94403	3.73206	7.04568
M00107	0	0	0	0
M00110	0	0	0	0
M00119	5.04306	4.29145	3.84218	3.916
M00125	3.83938	3.38811	2.4386	3.67171
M00546	0.00476233	0.0362876	0.0070898	0.0076058
M00050	4.81798	4.36361	4.49796	4.53254
M00124	3.00604	2.76456	2.68994	3.42376
M00096	7.41332	6.23469	4.77596	7.25724
M00555	0.00652976	0.0364824	0.000359482	0.0118327
M00135	0.410922	0.449372	0.17674	0.371166
M00016	7.09865	6.84916	5.97435	7.46519
M00033	1.72961	1.01496	1.15786	1.43082
M00525	6.98025	5.50344	5.76208	6.64051
M00526	5.7441	4.65729	5.1039	6.5823
M00527	7.40306	6.35143	6.37558	8.21934
M00001	11.9619	11.5122	11.414	12.4248
M00002	8.58673	7.59006	7.51125	8.25808
M00003	7.45666	7.53874	7.28207	8.36768
M00165	4.72521	5.50614	4.72122	5.56353
M00027	0.450302	0.420832	0.291992	0.632777
M00013	0.000166731	0.00354273	5.62151e-05	0.000395973
M00028	1.79569	2.47168	1.76012	1.91136
M00015	2.34058	1.88411	1.33214	2.62525
M00533	0	0.00109223	0	0.000101959
M00307	1.87615	1.08075	0.835497	1.12294
M00036	1.35848	1.877	1.1419	0.878156
M00310	0.0408384	0.149614	0.0396498	0.0275276
M00311	5.40322	3.73208	3.35597	5.49079
M00313	0.742638	1.0087	0.464794	0.998793
M00422	0.000108531	0.0100068	0.00228648	0.00132395
M00377	2.15265	2.42809	1.9542	2.87006
M00046	0.00747301	0.0630488	0.0222071	0.0107099
M00040	0.000225024	0.021318	0.000613146	0.0135697
M00051	7.11374	6.31202	5.69359	6.49114
M00121	1.95384	2.37905	2.17728	2.42172
M00149	2.34147	2.04321	1.91075	3.49226
M00376	4.28821	4.66545	3.51016	4.93384
M00150	0.146582	0.0598869	0.119696	0.0371275
M00115	4.14263	4.17769	3.01604	3.74583
M00126	4.75743	3.7953	2.8713	4.41559
M00141	0.367058	0.383391	0.389625	0.32466
M00144	6.16105	5.3569	3.99166	6.17643
M00531	0.000260128	0.00348003	7.47701e-05	0.000115849
M00530	0.828153	0.724974	0.387202	0.641056
M00529	0.0107863	0.0374971	0.0138793	0.00233136
M00176	1.59526	1.30447	1.61749	1.76572
M00596	1.15586	1.04429	0.821624	1.29549
M00356	0.375093	0.317531	0.254036	0.333234
M00156	0	0.00383961	0	0
M00151	0	0.00357303	0	0
M00152	0	0.00147542	0	0
M00153	1.76544	1.47774	1.09478	1.51517
M00569	0.0159063	0.110171	0.0504798	0.0463044
M00044	0	0	0	0
M00038	0.00362723	0.0110409	0.00776308	0.0075649
M00350	0.270341	0.151415	0.131045	0.215897
M00037	0	7.43886e-05	3.33126e-05	0
M00097	1.37899e-05	0.000863172	0.00053743	0.000494043
M00053	2.65295	2.66008	2.12536	3.37317
M00545	0	3.26582e-05	0.00024945	0.00189409
M00547	0	5.2253e-05	1.85906e-05	0.000236723
M00175	0.0150919	0.174689	0.0256698	0.0550381
M00047	0.000164236	0.000865893	0	0.000112464
M00091	0	6.27485e-05	0.000314682	0.000835682
M00035	1.343	2.97363	1.9671	1.50517
M00117	1.26722	2.18198	0.914164	1.84409
M00128	0	0.000868853	0.000267649	0.000142697
M00140	1.83216	1.95766	1.86504	2.0373
M00048	6.54491	7.44602	6.13184	7.42159
M00029	2.15667	2.61233	2.02715	2.15329
M00007	4.479	4.33642	3.52185	5.17718
M00579	2.3663	1.90181	1.66186	2.19166
M00021	1.60644	1.59163	1.38947	1.41274
M00082	5.12001	4.2716	3.70243	4.67453
M00123	4.16902	3.19819	2.43405	4.62085
M00573	3.33521	3.19825	1.94724	3.69668
M00577	4.16982	3.23641	2.43611	4.64115
M00060	8.05878	6.59754	4.72351	6.64474
M00565	3.5443	4.41376	3.80426	3.67888
M00066	0	0.000131278	0.000141829	4.14152e-05
M00023	3.61071	3.70652	2.5566	3.70624
M00122	5.17029	2.53913	2.64451	5.29686
M00034	1.12375	1.7756	1.02697	1.26339
M00366	0.495477	0.526135	0.31047	0.415955
M00367	0.000763151	0.0227884	0.0037631	0.0214842
M00127	3.5129	3.29162	3.16143	3.2308
M00368	0.339482	0.321512	0.313994	0.366965
M00364	0.993117	1.08111	0.62717	0.838096
M00133	1.43828	1.92022	1.57671	1.80591
M00549	3.78567	3.7033	3.13041	3.0909
M00554	1.28481	1.48815	1.40224	1.20994
M00345	1.01371	2.28367	2.28487	3.19987
M00120	2.88797	2.26224	2.19862	3.01569
M00344	0.829336	1.10147	1.02099	1.12287
M00049	4.6691	4.30646	4.75396	4.5985
M00308	1.2062	0.887589	1.04836	1.05894
M00052	1.56065	1.11498	1.43659	1.15799
M00005	1.02162	0.899776	0.914052	0.820874
M00394	2.59058	2.15816	2.03658	2.57321
M00063	2.95988	2.18606	1.82484	2.73444
M00093	3.42249	3.09937	2.21643	3.02107
M00081	0.77051	0.368638	0.178761	0.571428
M00568	1.69375e-05	0.103062	0.00344964	0
M00077	0.878315	0.627065	0.354044	0.457673
M00079	3.5014	1.56797	1.63706	2.64575
M00076	0.948282	0.845319	0.411062	1.01023
M00045	2.36527	1.30057	1.2574	2.22173
M00134	0.505522	0.466279	0.272451	0.396958
M00170	0.401647	0.438189	0.422075	0.415668
M00116	4.26076	3.24635	2.84432	4.23721
M00338	0	0.00408655	0.000322321	0.00266725
M00580	0.106731	0.0957475	0.118341	0.186073
M00365	0.00267207	0.0927124	0.0137232	0.0379992
M00359	17.1886	17.2033	16.7181	18.9097
M00360	16.3989	16.6185	15.9459	18.0873
M00086	2.26789	1.92166	2.81939	1.9541
M00118	0.000271578	0.00880122	0.00237887	0.00348928
M00247	0.336145	0.90855	0.98868	0.668861
M00254	10.1034	12.1253	8.75921	9.86925
M00237	0.431331	1.53356	1.20366	0.73302
M00208	1.30969	1.57318	1.19067	1.4236
M00258	16.7303	15.3431	12.9118	16.8225
M00245	0.130206	0.247536	0.227498	0.027465
M00246	0.14597	0.249258	0.23291	0.01831
M00190	0.144335	0.545505	0.38511	0.280289
M00240	7.12175	5.28802	4.14523	7.84134
M00189	0.786841	0.575378	0.700765	0.768953
M00207	0.384472	1.08287	1.13029	0.483867
M00236	0.259664	1.23864	0.697308	0.523913
M00239	0.554601	1.5666	0.595832	0.573527
M00222	3.15363	3.13423	2.86216	3.39648
M00223	0.0943214	0.360578	0.0674973	0.130456
M00185	0.0511466	0.277444	0.0745005	0.165024
M00188	0.817445	1.113	0.890487	0.423745
M00193	0.014484	0.0657501	0.0204428	0.0240416
M00221	0.00368555	0.0689284	0.00625968	0.00895076
M00191	0.000550263	0.0101551	0.00470005	0.000786889
M00210	3.04886	2.23738	1.72719	2.79263
M00211	1.24811	1.13164	0.544539	1.13912
M00238	0.202577	0.640098	0.574181	0.281471
M00244	0.000531891	0.0311667	0.0247344	0.0178156
M00157	5.99504	5.85435	5.4924	6.01063
M00159	4.15683	4.63622	3.05088	4.23813
M00259	0.00360283	0.0256571	0.0150409	0.000560791
M00429	0.889204	0.929936	0.64294	0.800209
M00155	2.56209e-05	0.000509948	0	1.96232e-06
M00417	0	0.0210566	0.000278255	0.00102378
M00260	4.58448	6.16788	4.79704	7.25022
M00234	0.123624	0.139685	0.50584	0.100188
M00331	0.000629208	0.178182	0.0192623	0.0461094
M00507	0	0	0	0
M00511	0.162112	0.268058	0.122589	0.146435
M00485	0.276112	0.189937	0.172844	0.0981657
M00080	0.387665	0.720795	0.564177	0.793225
M00162	0	0	0	0
M00501	0	7.89793e-05	0	0
M00163	0	0	0	0
M00161	0	0	4.14322e-07	0
M00277	0.00436755	0.168062	0.272881	0.154316
M00287	0.00013318	0.0583103	0.0146206	0.00586242
M00268	0.0178882	0.0400794	0.148761	0.01499
M00272	0.00891011	0.0319713	0.148208	0.0146891
M00271	0.000699136	0.0205837	0.0469246	0.00356857
M00275	0.016714	0.291647	0.0867156	0.163266
M00282	0	0	0	0
M00273	0.023777	0.288371	0.206553	0.0737774
M00279	0.114394	0.638333	0.395624	0.448275
M00265	0.0179659	0.0319409	0.149078	0.014861
M00266	0.0267469	0.0610717	0.224411	0.0150521
M00270	0.013487	0.0328062	0.112052	0.0110879
M00303	0.00891011	0.0317427	0.148185	0.0147733
M00280	0.00104454	0.0808137	0.0116497	0.00597527
M00281	0	0.0314284	0.00665633	1.58284e-05
M00276	0.0102249	0.274097	0.0867573	0.00821784
M00274	0.0307339	0.103352	0.0233225	0.00411476
M00267	0.0174019	0.0469639	0.0376626	0.0602094
M00269	0.0116674	0.0292743	0.0402504	0.0133009
M00278	0.000186205	0.0613338	0.00125192	0.000413165
M00283	0.00457397	0.190777	0.0225642	0.00743599
M00550	0.507849	0.93032	0.483947	1.00125
M00416	0	0.000150234	0	0
M00178	60.77	62.1424	69.6821	56.4244
M00179	18.1994	17.7709	35.2038	27.9658
M00183	3.56824	3.3575	3.60093	3.38302
M00335	6.4913	7.6344	6.9271	7.9659
M00336	1.07287	1.82805	0.944047	1.0132
M00333	0.0399907	0.888527	0.113709	0.0393047
M00332	0	0.0309997	0.00459747	0.00217378
M00542	0	0.015884	0.00317628	0.00158569
M00064	0.332623	0.181143	0.550124	0.41173
M00506	0.128456	0.361884	0.186238	0.0942942
M00343	0	0	0.00520361	0.000425186
M00342	0	0.00380651	0.00342295	0.0084129
M00581	0.0244952	0.167462	0.122676	0.112013
M00582	0.513987	2.33378	1.50371	1.07754
M00540	0	4.48356e-05	2.12494e-05	2.75392e-06
M00551	0	3.88001e-05	0	0
M00145	0.0705581	0.0540836	0.123708	0.108907
M00186	8.75299e-05	0.021689	0.00124621	0.000115246
M00192	0	0.0101618	2.24915e-05	0.000946898
M00198	0.0124641	0.175563	0.00672516	0.0428721
M00031	0	0	0.000213501	0
M00209	0.0339903	0.176835	0.100083	0.119983
M00358	0.000436558	0.0143774	0.0155518	0.00403138
M00112	0	0.000207509	0.000174762	6.28926e-05
M00241	0	0.0128117	0.000343229	0.00114001
M00320	2.75985	2.28608	1.9593	2.45609
M00575	2.07503	3.52152	1.14551	2.76804
M00434	4.3421	3.15866	2.53164	3.49374
M00444	0	0.00858826	0.000156565	0.00062327
M00445	0.00980539	0.0110334	0.0182756	0.00663772
M00446	0	0.006273	2.38205e-05	0.000442656
M00447	7.96562e-05	0.0196949	0.00276116	0.000843539
M00449	0	0.00753481	0.000126682	0.000438935
M00450	0.0185037	0.139812	0.440388	0.0589127
M00451	0	0.00631764	0.000161815	0.000470127
M00452	0.63573	0.124409	0.135532	0.134323
M00453	0.496325	0.461603	0.129319	0.110679
M00454	1.29928	1.60216	1.53135	1.04932
M00455	0	0.0054485	1.51716e-05	0.000287825
M00456	0.23669	0.578781	0.0921513	0.138887
M00457	0	0.000282116	0	7.12117e-05
M00448	0.00197881	0.00978353	0.00286537	0.000847527
M00458	0.147443	0.320952	0.373834	0.159435
M00459	0.0522183	0.33952	0.352875	0.193844
M00460	0.000168371	0.00374901	0.000344959	0
M00461	0	0.00412509	0.00134995	0.0014604
M00462	0	0	0	0
M00463	0.544522	0.162035	0.165236	0.533109
M00471	0	0.00823146	0.00620823	0.000304705
M00472	0.00321216	0.00741932	0.00323569	0.000708014
M00473	0	0.00940947	8.57151e-05	0.000448565
M00474	0	0.010775	0.00012491	0.000678456
M00475	0.0139775	0.116819	0.0245594	0.00767075
M00477	0.0386481	0.123307	0.208045	0.501409
M00476	0	0	0	0
M00480	0	0	0	0
M00482	0	5.70192e-05	3.40403e-05	0
M00483	0.365413	0.442378	0.200494	0.567509
M00478	0.0292046	0.0538648	0.0123339	0.0238883
M00479	0.00129271	0.0188118	0.0177024	0.000125044
M00486	0	0.00704984	0.000177126	0.000439217
M00488	0	0.00645912	0.000124519	0.000596901
M00492	1.40288	0.820505	0.941433	0.992028
M00495	0.170497	0.440426	0.772111	0.254375
M00497	4.92332e-05	0.00362406	0.000120847	0.000235544
M00499	0.650668	1.61326	0.797812	2.2155
M00500	0.00106805	0.00435418	0.00121378	0.00105635
M00502	0	0.00745985	6.17369e-05	0.000449046
M00518	0.00389371	0.0022448	0.00176014	0.000172612
M00519	0.275351	0.746942	0.620116	0.31729
M00443	0.0571454	0.582227	0.304162	0.114945
M00466	2.28529e-05	0	6.78009e-06	0
M00493	0.03211	0.0312089	0.0254551	0.00101611
M00503	0	0.0149064	0	0
M00467	0.00054493	0.000135847	0.00401423	0
M00597	0	0	0	0
M00136	0.000133531	0.00228165	0.00241899	0.000606842
M00248	0	0	0	0
M00249	0	0.0403569	1.69226e-05	4.97235e-05
M00250	0.499909	0.630643	0.301356	0.840146
M00251	0.0474013	0.103151	0.0115834	0.0356545
M00252	0	0	0	0
M00253	0.0233291	0.0167577	0.0009842	0.00219156
M00255	2.81306	1.8594	1.29684	2.30882
M00256	2.37685	2.22972	1.75075	1.9186
M00257	0	0	0	0
M00242	3.05069	2.74035	1.7568	2.71628
M00243	0	0.000882248	0.00013209	0
M00232	0.00544873	0.0281672	0.00388303	0.0025189
M00229	0.000487354	0.0216527	0.00140477	0.00187068
M00230	0.000301834	0.0227013	0.00975428	0.00152501
M00233	0	0.0671082	0.0030345	0.0245115
M00225	0	0.0266237	0.000778663	0.00256404
M00226	0	0.0244464	0.000857076	0.00203713
M00231	0	0.000127287	0	4.21112e-05
M00235	8.10758e-05	0	0	4.81827e-05
M00227	0.0139644	0.193665	0.046375	0.109494
M00228	0.0174371	0.121339	0.163267	0.0119884
M00194	0.0926024	0.461684	0.476768	0.221584
M00491	0.287942	1.19543	0.693636	0.454208
M00196	0.480364	1.46183	1.33534	0.889174
M00602	0.199696	0.511609	0.231541	0.258284
M00504	0	0.0146834	0	5.27778e-05
M00199	0.0455266	0.219328	0.10419	0.142644
M00202	0.148412	0.239932	0.693473	0.140603
M00205	0.0939462	0.214529	0.595391	0.20639
M00200	0	0	0	0
M00201	0	2.53288e-05	0	0
M00204	0	4.32819e-05	0	1.30766e-05
M00206	0.0443284	0.0833449	0.128635	0.0470915
M00212	0.174964	0.631597	0.300606	0.544217
M00213	0	0.0131021	0.00029728	0.000250281
M00214	0.164059	0.35707	0.53009	0.279431
M00215	0.000283426	0.0559145	0.00270389	0.0268889
M00216	0.00134711	0.0786849	0.0430374	0.011511
M00217	0.00056199	0.0519722	0	0.00065353
M00218	0	0	0	0
M00219	0	0.0152666	0.000483741	0.000547574
M00220	0.00130691	0.0247361	0.0145875	0.0077947
M00468	0	0.00442187	0.00291066	0.00018733
M00517	0	0	0	0
M00439	0.445658	1.04703	1.74485	0.730403
M00440	0.107148	0.159955	0.443998	0.195982
M00435	3.25055e-05	0.0124215	0.00013859	0.000517015
M00513	0	0	0	0
M00515	0.000220214	6.37242e-05	7.49447e-06	0.000164095
M00174	0	0	0	0
M00325	3.45838	4.35695	1.90918	3.06117
M00298	0.00451438	0.0694147	0.0349298	0.0173682
M00299	2.4698	4.10121	2.30435	1.99242
M00300	5.0193e-05	0.0103105	0.000229053	0.000568146
M00301	0	0	0	0
M00302	0	0	0	0
M00305	0	0.00029549	9.47289e-06	4.24139e-05
M00306	0	0.0185835	0.000149711	0.00236915
M00378	4.4722e-05	0	0.00561507	0.00275014
M00510	0	0	0	0
M00505	0.202426	0.160164	0.218572	0.181034
M00509	0	0	0	0
M00465	0	0.00103645	0.000119869	0.00345732
M00316	0	0.00136609	0	0
M00317	0.000704774	0.013197	0.00466233	4.10635e-05
M00490	0	0.0702791	0.000693491	0.0408009
M00481	0.326923	0.19183	0.118215	0.567809
M00484	0	0	0	0
M00469	0	0	0	0
M00314	0	0	0	4.15172e-05
M00315	0.00120177	0.00886473	0.00321469	0.00248342
M00487	0	0	0	0
M00489	0.00516779	0.00154771	0	0.00543532
M00318	0	3.8254e-05	0.000136423	0
M00319	0.000595725	0.00481342	0.00987205	8.70912e-05
M00334	4.71104e-06	0.0768281	0.000456321	0.00104626
M00321	0	0	0	0
M00322	0	0.0102126	0.000525536	0.0127855
M00323	0	0.00335298	0	0
M00326	1.29676	1.08883	0.715766	1.14766
M00339	5.18812	4.56818	1.99312	3.174
M00571	1.72902	2.90362	0.954355	1.53022
M00324	0.00217925	0.024294	0.00509751	0.00233062
M00328	0	0	0	0
M00330	0.464407	0.382384	0.149453	0.174068
M00514	0.0024478	8.78689e-05	0.000112323	0.000983418
M00400	2.06451e-05	0.000232699	0.00147242	0.000168712
M00512	0.00262412	0.0057574	0.0448839	0.000993638
M00498	0.911438	0.667104	0.565941	0.788079
M00348	0.00111077	0.0237586	0.0116041	0.00370604
M00349	0.00655169	0.0405131	0.0574742	0.0786584
M00520	0.000171687	0	0.000118853	0
M00521	0.0264587	0.0929864	0.135019	0.0870081
M00524	0	0	0.000179775	0
M00522	0	0.00206658	0.00236652	0.00102388
M00523	0	0	0	0
M00423	0	0	0	0
M00436	0.033049	0.188529	0.0046542	0.105434
M00438	0	0.000929363	0	0
M00442	0.072948	0.565808	0.0719791	0.0102979
M00566	0	0.00056771	6.97421e-05	6.55962e-06
M00548	0	0	0	0
M00224	0.000135837	0.0133429	0	0
M00583	0	0	0	2.37617e-05
M00584	0.000368615	0.00435239	0.001429	0
M00585	0.00385158	0.0324892	0.0218173	0.0150427
M00586	0	0.0012778	0.00084001	4.00757e-05
M00587	0	0	0	3.19651e-05
M00589	0.0169732	0.259802	0.0341791	0.216415
M00590	5.31734e-05	2.38944e-05	7.21988e-06	3.12217e-05
M00591	0	0.000249509	0.000108898	2.18298e-05
M00592	0	0.000366056	0	0
M00593	0.00971365	0.0164052	0.00283669	0.00367121
M00599	0	0	0	0
M00600	0	0.000161865	3.36322e-05	3.91981e-05
M00601	0.000998005	0.00281814	0.00152025	0.00053471
unknown	574.65	762.215	520.177	708.474

## Sheet: Supplementary Table 3
Table S3. MetaLAFFA-calculated KEGG pathway abundances for example HMP samples.
Pathway	SRS011061	SRS012273	SRS011134	SRS011239
ko00010	16.5397	16.1683	14.3948	17.6313
ko00071	1.46727	2.16451	1.54854	2.09111
ko00350	0.680263	1.43532	0.645147	1.15189
ko00625	0.122925	0.490138	0.22725	0.374193
ko00626	0.057124	0.0874646	0.0514936	0.12735
ko00980	0.0331018	0.0545465	0.0444788	0.125359
ko00982	0.0330516	0.0654395	0.0348083	0.113202
ko00561	1.99055	2.32179	1.66065	2.09054
ko00930	0.0309823	0.0512248	0.0498351	0.0670961
ko00260	11.516	11.7833	8.8765	12.9046
ko00270	10.7105	12.8715	9.45184	11.3661
ko00300	8.34243	7.21111	7.73513	8.9069
ko00650	5.55951	6.33656	6.0461	7.31059
ko00564	3.93919	4.71095	3.69722	3.97082
ko00040	9.02632	7.70694	7.49926	10.1292
ko00051	17.3303	16.8357	12.8041	19.2097
ko00521	8.77029	6.36199	5.34591	5.51828
ko00562	0.815516	0.603069	0.460117	0.702589
ko00052	17.0591	18.3358	11.1121	17.1922
ko00620	14.1083	16.7748	13.2976	15.9708
ko00053	0.701759	0.982509	0.753918	1.12356
ko00500	28.4426	20.3353	14.8092	17.904
ko00520	32.0654	25.8907	20.7483	27.7302
ko00340	6.12933	6.72867	5.16864	5.89159
ko00400	8.19058	10.0946	7.69054	9.49796
ko00630	8.54598	10.4061	7.98915	10.6963
ko00640	4.83679	6.85356	4.47626	5.9054
ko00680	8.33897	9.82611	13.4902	17.4276
ko00072	0.0273458	0.172065	0.217223	0.132075
ko00280	2.39911	3.47588	2.51655	2.62521
ko00900	4.75835	5.26691	3.77103	5.25764
ko00281	0.00263671	0.017837	0.0133759	0.0213129
ko00310	0.428525	0.883209	0.49623	0.468446
ko00380	0.0746146	0.280083	0.163341	0.136946
ko00020	13.8537	12.1937	10.4894	14.6879
ko00710	9.11057	9.50229	8.39325	9.85698
ko00720	15.3704	16.6935	13.2181	18.7595
ko04964	0.446228	0.340707	0.239168	0.459121
ko02020	11.8255	18.8913	12.5779	15.9325
ko00480	2.00859	1.99905	1.48469	2.61432
ko04146	1.01653	0.865677	0.610652	0.995101
ko00030	11.9246	14.1298	11.6152	15.4961
ko00120	0.06461	0.0296861	0.0134417	0.0758167
ko00290	7.67417	10.3646	8.62817	8.69547
ko00770	9.62207	9.31684	8.98977	10.2001
ko00360	1.86189	3.25264	1.91323	3.93832
ko00622	0.0113684	0.168266	0.0409417	0.0438793
ko00623	0.390283	0.6227	0.477928	0.830933
ko00061	7.87837	7.01477	5.55622	7.45914
ko00780	10.7065	8.27143	5.72756	10.2867
ko01040	0.406916	0.389501	0.365799	0.548658
ko00523	1.16157	1.0326	0.71573	0.684791
ko00790	7.83652	7.04578	5.07201	7.84218
ko00230	19.0742	22.7135	20.8841	25.026
ko00362	0.191392	0.563006	0.320711	0.377077
ko00550	13.641	12.6635	10.1968	11.5799
ko05204	7.87609e-06	0.00171007	2.52701e-05	0.000102831
ko00740	2.03943	2.47627	1.91502	3.20723
ko00940	1.13594	0.761187	0.417549	0.696403
ko00983	4.24064	3.8088	3.32961	3.69415
ko00750	3.68382	4.04783	3.61251	4.68677
ko00363	0.0102931	0.0519228	0.0399119	0.0549895
ko00591	0.0155699	0.0140006	0.0176265	0.0218449
ko00232	0	0	0	0
ko00440	0.807926	1.07958	0.652819	1.58956
ko00330	12.5205	15.282	11.4945	15.7135
ko00410	1.24058	1.68794	1.17549	1.59766
ko00903	0.00957522	0.0589773	0.0381039	0.0589731
ko00621	0.0145515	0.150415	0.0457651	0.0504272
ko00250	19.1687	18.2054	15.3355	19.0858
ko00627	0.183416	0.376847	0.224865	0.387204
ko00643	0.0076776	0.0540107	0.0159482	0.01847
ko00760	6.43242	6.17348	5.16061	6.70921
ko00633	0.338365	0.449582	0.430317	0.383925
ko00351	0	0	0	0
ko00240	17.6828	19.3805	18.4263	23.4861
ko00401	0.620654	0.606937	0.477307	0.520981
ko00860	7.79364	6.25924	5.44158	8.95965
ko01053	0.114088	0.39411	0.149462	0.253795
ko00361	0.000513334	0.0203589	0.014406	0.00380741
ko00364	0	0.00429281	3.87316e-05	7.66891e-05
ko00624	0	0	6.05622e-06	0
ko00592	0.0200619	0.00622461	0.0134851	0.0161958
ko00190	6.37367	8.36411	5.28872	7.94921
ko05134	0.249903	0.310021	0.26128	0.311142
ko00430	1.71308	1.76481	1.57899	2.14202
ko00910	14.4772	15.4621	11.0686	15.9612
ko00471	4.09049	3.11485	2.62547	3.756
ko00311	0.102266	0.026703	0.013296	0.0262906
ko00472	0.000292073	0.023438	0.00499777	0.0260008
ko00960	0.73719	1.12846	0.727957	1.11726
ko00908	0.236023	0.195192	0.115947	0.195946
ko00670	9.35478	9.69028	7.40674	10.7256
ko00130	2.64475	3.03542	1.86014	3.0412
ko00920	3.35265	4.05028	3.12483	4.11669
ko00450	4.79323	4.80998	3.80544	5.33415
ko00941	0.0711423	0.0398459	0.0344855	0.0568151
ko00945	0.103977	0.0582364	0.0504019	0.0830375
ko00965	4.69729e-05	0.00205545	0.000659984	0.00164927
ko00906	2.06848e-06	0.00151464	8.06144e-05	0.00011871
ko00642	0.000160626	0.00226158	0.00136459	0.00363823
ko04122	1.87889	2.74199	2.13734	2.70054
ko02030	1.05725	2.21174	1.11034	1.13599
ko00460	3.2492	1.82709	1.28275	1.71147
ko00970	9.86645	10.3473	10.1926	11.5138
ko00540	8.2701	7.81029	6.43448	8.42079
ko00604	0.5002	0.44799	0.233857	0.755929
ko00603	3.67988	1.83073	1.01528	1.99143
ko00730	7.08023	8.05961	6.15999	8.44084
ko00473	1.41344	1.33244	1.12186	1.31327
ko04973	0.154403	0.209432	0.0819716	0.0586747
ko04070	0.195484	0.152105	0.11905	0.170504
ko03018	3.03085	2.73495	2.8435	4.26823
ko03450	0	0.00118177	0.000844474	0.000260023
ko00531	7.75246	5.86706	2.97198	5.76677
ko03430	7.58124	9.73268	7.93457	10.5692
ko03410	3.4647	4.57166	3.41233	4.22162
ko03440	8.02101	9.87796	7.97545	10.9937
ko00511	20.6149	17.2713	8.42337	16.5921
ko00944	0.0546905	0.0129757	0.0144969	0.00572831
ko04614	0	0	0	0
ko05150	0.0488393	0.036711	0.0246163	0.0392291
ko04112	5.97287	5.67183	4.65766	5.36475
ko00791	0.41651	0.224995	0.258498	0.366274
ko00121	0.0726101	0.133797	0.0302439	0.0852776
ko00312	0.753768	1.50689	0.602522	0.607879
ko00660	3.60992	4.79034	3.78625	2.94664
ko00901	0	2.97554e-05	1.33251e-05	0
ko00984	0	0.000149879	0.00052477	2.77958e-06
ko00253	0.175019	0.323104	0.241964	0.216033
ko03420	1.36031	1.85336	1.50736	2.02955
ko03030	4.66527	5.38513	5.01083	6.75679
ko03010	23.6328	24.6015	39.7051	30.967
ko03060	6.55719	7.27357	6.1893	7.36924
ko02010	14.8379	26.9153	17.8552	19.9772
ko00196	0	0	0	0
ko00195	0.761275	0.743409	0.871913	0.763254
ko02040	0.944595	2.23002	0.691725	0.625857
ko05111	0.1867	0.225223	0.210139	0.296766
ko03070	3.99287	12.4717	6.06509	8.58367
ko05131	0	7.71172e-05	0	1.04078e-06
ko02060	0.482462	2.86801	1.89696	1.07979
ko03020	0.560034	0.595961	1.20867	1.13092
ko00785	1.81571	1.37064	0.946453	1.37712
ko01056	0	0	0	0
ko00365	0	0	0.000209698	0.000128472
unknown	229.866	323.938	213.59	289.101

## Sheet: Supplementary Table 4
Table S4. MetaLAFFA summary statistics for each pipeline step when processing example HMP samples.
sample	R1_reads	R1_average_read_length	R1_average_base_quality	R2_reads	R2_average_read_length	R2_average_base_quality	S_reads	S_average_read_length	S_average_base_quality	R1_post_host_filter_reads	R1_post_host_filter_average_read_length	R1_post_host_filter_average_base_quality	R2_post_host_filter_reads	R2_post_host_filter_average_read_length	R2_post_host_filter_average_base_quality	S_post_host_filter_reads	S_post_host_filter_average_read_length	S_post_host_filter_average_base_quality	R1_post_duplicate_filter_reads	R1_post_duplicate_filter_average_read_length	R1_post_duplicate_filter_average_base_quality	R2_post_duplicate_filter_reads	R2_post_duplicate_filter_average_read_length	R2_post_duplicate_filter_average_base_quality	S_post_duplicate_filter_reads	S_post_duplicate_filter_average_read_length	S_post_duplicate_filter_average_base_quality	post_quality_filtering_forward_reads	post_quality_filtering_forward_average_read_length	post_quality_filtering_forward_average_base_quality	post_quality_filtering_forward_based_singleton_reads	post_quality_filtering_forward_based_singleton_average_read_length	post_quality_filtering_forward_based_singleton_average_base_quality	post_quality_filtering_reverse_reads	post_quality_filtering_reverse_average_read_length	post_quality_filtering_reverse_average_base_quality	post_quality_filtering_reverse_based_singleton_reads	post_quality_filtering_reverse_based_singleton_average_read_length	post_quality_filtering_reverse_based_singleton_average_base_quality	post_quality_filtering_singleton_reads	post_quality_filtering_singleton_average_read_length	post_quality_filtering_singleton_average_base_quality	R1_post_quality_filter_reads	R1_post_quality_filter_average_read_length	R1_post_quality_filter_average_base_quality	R2_post_quality_filter_reads	R2_post_quality_filter_average_read_length	R2_post_quality_filter_average_base_quality	S_post_quality_filter_reads
SRS012273	53769964	92.4373	34.4578	53769964	96.0013	34.6361	7608414	82.6067	31.4467	53768799	92.4372	34.4578	53768799	96.0013	34.6361	7608067	82.6068	31.4468	53768799	92.4372	34.4578	53768799	96.0013	34.6361	7608067	82.6068	31.4468	53767606	91.8348	34.5786	1193	4.16479e+06	34.4577	53767606	95.188	34.7772	0	NA	NA	7608045	82.0597	31.5458	53767606	91.8348	34.5786	53767606	95.188	34.7772	7609238
SRS011134	56717852	93.8285	33.6631	56717852	97.1205	34.3803	10909727	85.7073	30.2727	56717823	93.8285	33.6631	56717823	97.1205	34.3803	10909706	85.7074	30.2727	56717823	93.8285	33.6631	56717823	97.1205	34.3803	10909706	85.7074	30.2727	56717199	93.0593	33.7904	624	8.48175e+06	33.663	56717199	96.2743	34.5125	0	NA	NA	10909462	84.9019	30.3882	56717199	93.0593	33.7904	56717199	96.2743	34.5125	10910086
SRS011239	61916490	95.2392	33.9782	61916490	96.1546	34.3446	9404602	86.0484	30.6239	61916490	95.2392	33.9782	61916490	96.1546	34.3446	9404588	86.0484	30.6239	61916490	95.2392	33.9782	61916490	96.1546	34.3446	9404588	86.0484	30.6239	61916463	94.5456	34.0938	13	4.51593e+08	33.9782	61916463	95.3541	34.4752	14	3.95944e+08	34.3487	9404584	85.3477	30.7301	61916463	94.5456	34.0938	61916463	95.3541	34.4752	9404611
SRS011061	26757230	94.9311	34.4033	26757230	82.5425	32.0709	36571094	89.6734	33.3455	26757224	94.9311	34.4033	26757224	82.5425	32.0709	36571086	89.6734	33.3455	26757224	94.9311	34.4033	26757224	82.5425	32.0709	36571086	89.6734	33.3455	26757212	94.1399	34.5452	12	1.46818e+08	34.4158	26757212	82.5425	32.0709	0	NA	NA	36571082	88.9873	33.4712	26757212	94.1399	34.5452	26757212	82.5425	32.0709	36571094
[truncated: 24 more columns]
